# Supplementary material for: Bis(4-methyl-3,5-diphenyl-1H-pyrazole-κN 2)silver(I) nitrate
Source: Acta Crystallogr Sect E Struct Rep Online. 2011 May 20;67(Pt 6):m762–3. doi: 10.1107/S1600536811017776 (PMC3120342; doi:10.1107/S1600536811017776)
Supplement: Supplementary file 1 [file e-67-0m762-sup1.cif]

##############################################################################
#                                                                            #
# This CIF contains the data in a paper accepted for publication in          #
# Acta Crystallographica Section E. It conforms to the requirements of       #
# Notes for Authors for Acta Crystallographica Section E, and has been       #
# peer reviewed under the auspices of the IUCr Commission on Journals.       #
#                                                                            #
# Full details of the Crystallographic Information File format               #
# are given in the paper "The Crystallographic Information File (CIF):       #
# a New Standard Archive File for Crystallography" by S. R. Hall, F. H.      #
# Allen and I. D. Brown [Acta Cryst. (1991), A47, 655-685].                  #
#                                                                            #
# The current version of the core CIF dictionary is obtainable from          #
# ftp://ftp.iucr.org/pub/cif_core.dic.                                       #
#                                                                            #
# Software is freely available for graphical display of the structure(s)     #
# in this CIF. For information consult the CIF software page                 #
# http://www.iucr.org/resources/cif/software.                                #
#                                                                            #
# This file may be used for bona fide research purposes within the           #
# scientific community so long as proper attribution is given to the journal # 
# article from which it was obtained.                                        #
#                                                                            #
##############################################################################
data_global
_audit_creation_method     'form.cif (version 2.0)'
_journal_data_validation_number     ?
_journal_date_recd_electronic     2011-04-30
_journal_date_accepted     2011-05-11
_journal_name_full     'Acta Crystallographica, Section E'
_journal_year     2011
_journal_volume     67
_journal_issue      6
_journal_page_first     m762
_journal_page_last     m763
_journal_paper_category     QM
_journal_coeditor_code     JH2288
_publ_contact_author_name     'Dr. Moayad Hossaini Sadr '
_publ_contact_author_address
;
Department of Chemistry,
Azarbaijan University of Tarbiat Moallem,
Tabriz,
   Iran
;
_publ_contact_author_email     'sadr@azaruniv.edu, hosainis@yahoo.com'
_publ_contact_author_fax     '+98-(0)412-4327541'
_publ_contact_author_phone     '+98-(0)412-4327541'
_publ_section_title
;
Bis(4-methyl-3,5-diphenyl-1<i>H</i>-pyrazole-\k<i>N</i>^2^)silver(I) nitrate
;
loop_
    _publ_author_name
    _publ_author_address
    'Hossaini Sadr, Moayad'
;
  Department of Chemistry,
  Azarbaijan University of Tarbiat Moallem,
  Tabriz,
   Iran
;
    'Soltani, Behzad'
;
  Department of Chemistry,
  Azarbaijan University of Tarbiat Moallem,
  Tabriz,
   Iran
;
    'Engle, James T.'
;
Department of Chemistry,
University of Akron,
Akron,
OH,
USA
;
    'Ziegler, Christopher J.'
;
Department of Chemistry,
University of Akron,
Akron,
OH,
USA
;
    ' Kabirzadeh, M.'
;
  Department of Chemistry,
  Azarbaijan University of Tarbiat Moallem,
  Tabriz,
   Iran
;
data_I
_audit_creation_method     SHELXL-97
_chemical_name_systematic
;
Bis(4-methyl-3,5-diphenyl-1<i>H</i>-pyrazole-\k<i>N</i>^2^)silver(I) nitrate
;
_chemical_name_common     ?
_chemical_formula_moiety     'C32 H28 Ag N4 +, N O3 -'
_chemical_formula_sum     'C32 H28 Ag N5 O3'
_chemical_formula_iupac     '[Ag (C16 H14 N2)2] N O3'
_chemical_formula_weight     638.46
_chemical_melting_point     ?
_symmetry_cell_setting     triclinic
_symmetry_space_group_name_H-M     'P -1'
_symmetry_space_group_name_Hall     '-P 1'
loop_
    _symmetry_equiv_pos_as_xyz
    'x, y, z'
    '-x, -y, -z'
_cell_length_a     10.5529(12)
_cell_length_b     10.8791(13)
_cell_length_c     12.8396(15)
_cell_angle_alpha     80.454(2)
_cell_angle_beta     68.806(2)
_cell_angle_gamma     82.398(2)
_cell_volume     1351.1(3)
_cell_formula_units_Z     2
_cell_measurement_reflns_used     5736
_cell_measurement_theta_min     2.39
_cell_measurement_theta_max     28.19
_cell_measurement_temperature     100(2)
_exptl_crystal_description     plate
_exptl_crystal_colour     colorless
_exptl_crystal_size_max     0.45
_exptl_crystal_size_mid     0.25
_exptl_crystal_size_min     0.08
_exptl_crystal_density_diffrn     1.569
_exptl_crystal_density_meas     ?
_exptl_crystal_density_method     'not measured'
_exptl_crystal_F_000     652
_exptl_absorpt_coefficient_mu     0.791
_exptl_absorpt_correction_type     multi-scan
_exptl_absorpt_process_details     '(SADABS; Bruker, 2005)'
_exptl_absorpt_correction_T_min     0.7174
_exptl_absorpt_correction_T_max     0.9395
_exptl_special_details
;
Ratio of minimum to maximum apparent transmission: 0.450769
;
_diffrn_ambient_temperature     100(2)
_diffrn_radiation_type     MoK\a
_diffrn_radiation_wavelength     0.71073
_diffrn_radiation_source     'fine-focus sealed tube'
_diffrn_radiation_monochromator     graphite
_diffrn_measurement_device_type     'Bruker APEXII CCD area-detector'
_diffrn_measurement_method     '\f and \w'
_diffrn_detector_area_resol_mean     ?
_diffrn_reflns_number     8897
_diffrn_reflns_av_R_equivalents     0.0221
_diffrn_reflns_av_sigmaI/netI     0.0362
_diffrn_reflns_theta_min     1.72
_diffrn_reflns_theta_max     25.00
_diffrn_reflns_theta_full     25.00
_diffrn_measured_fraction_theta_max     0.965
_diffrn_measured_fraction_theta_full     0.965
_diffrn_reflns_limit_h_min     -12
_diffrn_reflns_limit_h_max     12
_diffrn_reflns_limit_k_min     -12
_diffrn_reflns_limit_k_max     12
_diffrn_reflns_limit_l_min     -15
_diffrn_reflns_limit_l_max     15
_diffrn_standards_number     .
_diffrn_standards_interval_count     .
_diffrn_standards_interval_time     .
_diffrn_standards_decay_%     ?
_refine_special_details
;
Refinement of <i>F</i>^2^ against ALL reflections. The weighted <i>R</i>-factor
<i>wR</i> and goodness of fit <i>S</i> are based on <i>F</i>^2^, conventional
<i>R</i>-factors <i>R</i> are based on <i>F</i>, with <i>F</i> set to zero for
negative <i>F</i>^2^. The threshold expression of <i>F</i>^2^ >
\s(<i>F</i>^2^) is used only for calculating <i>R</i>-factors(gt) <i>etc</i>.
and is not relevant to the choice of reflections for refinement.
<i>R</i>-factors based on <i>F</i>^2^ are statistically about twice as large
as those based on <i>F</i>, and <i>R</i>- factors based on ALL data will be
even larger.
;
_reflns_number_total     4588
_reflns_number_gt     4127
_reflns_threshold_expression     I>2\s(I)
_refine_ls_structure_factor_coef     Fsqd
_refine_ls_matrix_type     full
_refine_ls_R_factor_all     0.0325
_refine_ls_R_factor_gt     0.0289
_refine_ls_wR_factor_gt     0.0756
_refine_ls_wR_factor_ref     0.0839
_refine_ls_goodness_of_fit_ref     1.153
_refine_ls_restrained_S_all     1.153
_refine_ls_number_reflns     4588
_refine_ls_number_parameters     372
_refine_ls_number_restraints     0
_refine_ls_hydrogen_treatment     constr
_refine_ls_weighting_scheme     calc
_refine_ls_weighting_details
         'calc w=1/[\s^2^(Fo^2^)+(0.0396P)^2^+1.0248P] where P=(Fo^2^+2Fc^2^)/3'
_atom_sites_solution_hydrogens     geom
_atom_sites_solution_primary     direct
_atom_sites_solution_secondary     difmap
_refine_ls_shift/su_max     0.000
_refine_ls_shift/su_mean     0.000
_refine_diff_density_max     0.506
_refine_diff_density_min     -0.585
_refine_ls_extinction_method     none
_refine_ls_extinction_coef     ?
loop_
    _atom_type_symbol
    _atom_type_description
    _atom_type_scat_dispersion_real
    _atom_type_scat_dispersion_imag
    _atom_type_scat_source
    'C' 'C' 0.0033 0.0016
                         'International Tables Vol C Tables 4.2.6.8 and 6.1.1.4'
    'H' 'H' 0.0000 0.0000
                         'International Tables Vol C Tables 4.2.6.8 and 6.1.1.4'
    'Ag' 'Ag' -0.8971 1.1015
                         'International Tables Vol C Tables 4.2.6.8 and 6.1.1.4'
    'N' 'N' 0.0061 0.0033
                         'International Tables Vol C Tables 4.2.6.8 and 6.1.1.4'
    'O' 'O' 0.0106 0.0060
                         'International Tables Vol C Tables 4.2.6.8 and 6.1.1.4'
_computing_data_collection     'APEX2 (Bruker, 2005)'
_computing_cell_refinement     'SAINT (Bruker, 2005)'
_computing_data_reduction     'SAINT (Bruker, 2005)'
_computing_structure_solution     'SHELXTL (Sheldrick, 2008)'
_computing_structure_refinement     'SHELXTL (Sheldrick, 2008)'
_computing_molecular_graphics     'SHELXTL (Sheldrick, 2008)'
_computing_publication_material     'PLATON (Spek, 2009)'
loop_
    _atom_site_type_symbol
    _atom_site_label
    _atom_site_fract_x
    _atom_site_fract_y
    _atom_site_fract_z
    _atom_site_U_iso_or_equiv
    _atom_site_adp_type
    _atom_site_calc_flag
    _atom_site_refinement_flags
    _atom_site_occupancy
    _atom_site_symmetry_multiplicity
    _atom_site_disorder_assembly
    _atom_site_disorder_group
    Ag Ag1 0.85303(2) 0.22645(2) 0.355819(18) 0.02035(9) Uani d . 1 1 . .
    N N1 0.6565(2) 0.2852(2) 0.34356(19) 0.0160(5) Uani d . 1 1 . .
    N N2 0.5557(2) 0.3086(2) 0.44095(19) 0.0190(5) Uani d . 1 1 . .
    H H2 0.5622 0.2860 0.5081 0.023 Uiso d R 1 1 . .
    N N3 1.0319(2) 0.1865(2) 0.40203(19) 0.0171(5) Uani d . 1 1 . .
    N N4 1.0218(2) 0.1566(2) 0.51133(19) 0.0177(5) Uani d . 1 1 . .
    H H4 0.9456 0.1663 0.5687 0.021 Uiso d R 1 1 . .
    C C1 0.6057(3) 0.3341(3) 0.2613(2) 0.0177(6) Uani d . 1 1 . .
    C C2 0.4725(3) 0.3904(3) 0.3072(2) 0.0172(6) Uani d . 1 1 . .
    C C3 0.4438(3) 0.3711(3) 0.4234(2) 0.0184(6) Uani d . 1 1 . .
    C C4 0.3885(3) 0.4665(3) 0.2438(2) 0.0207(6) Uani d . 1 1 . .
    H H4A 0.3303 0.4122 0.2305 0.031 Uiso calc R 1 1 . .
    H H4B 0.4487 0.5054 0.1714 0.031 Uiso calc R 1 1 . .
    H H4C 0.3314 0.5317 0.2879 0.031 Uiso calc R 1 1 . .
    C C5 0.6853(3) 0.3163(3) 0.1425(2) 0.0183(6) Uani d . 1 1 . .
    C C6 0.8266(3) 0.3216(3) 0.0980(2) 0.0190(6) Uani d . 1 1 . .
    H H6 0.8733 0.3430 0.1426 0.023 Uiso calc R 1 1 . .
    C C7 0.8994(3) 0.2956(3) -0.0113(2) 0.0232(7) Uani d . 1 1 . .
    H H7 0.9957 0.2982 -0.0405 0.028 Uiso calc R 1 1 . .
    C C8 0.8325(3) 0.2659(3) -0.0782(2) 0.0238(7) Uani d . 1 1 . .
    H H8 0.8828 0.2480 -0.1527 0.029 Uiso calc R 1 1 . .
    C C9 0.6910(3) 0.2624(3) -0.0350(2) 0.0235(7) Uani d . 1 1 . .
    H H9 0.6445 0.2431 -0.0805 0.028 Uiso calc R 1 1 . .
    C C10 0.6181(3) 0.2871(3) 0.0747(2) 0.0218(6) Uani d . 1 1 . .
    H H10 0.5219 0.2842 0.1039 0.026 Uiso calc R 1 1 . .
    C C11 0.3216(3) 0.3995(3) 0.5199(2) 0.0175(6) Uani d . 1 1 . .
    C C12 0.1916(3) 0.4080(3) 0.5121(3) 0.0221(6) Uani d . 1 1 . .
    H H12 0.1822 0.4013 0.4425 0.026 Uiso calc R 1 1 . .
    C C13 0.0766(3) 0.4261(3) 0.6060(3) 0.0273(7) Uani d . 1 1 . .
    H H13 -0.0114 0.4312 0.6005 0.033 Uiso calc R 1 1 . .
    C C14 0.0892(3) 0.4367(3) 0.7078(3) 0.0269(7) Uani d . 1 1 . .
    H H14 0.0100 0.4497 0.7716 0.032 Uiso calc R 1 1 . .
    C C15 0.2172(3) 0.4285(3) 0.7166(3) 0.0271(7) Uani d . 1 1 . .
    H H15 0.2256 0.4350 0.7867 0.033 Uiso calc R 1 1 . .
    C C16 0.3326(3) 0.4110(3) 0.6234(2) 0.0208(6) Uani d . 1 1 . .
    H H16 0.4202 0.4066 0.6296 0.025 Uiso calc R 1 1 . .
    C C17 1.1630(3) 0.1559(3) 0.3418(2) 0.0171(6) Uani d . 1 1 . .
    C C18 1.2370(3) 0.1068(3) 0.4130(2) 0.0170(6) Uani d . 1 1 . .
    C C19 1.1421(3) 0.1098(3) 0.5220(2) 0.0169(6) Uani d . 1 1 . .
    C C20 1.3853(3) 0.0610(3) 0.3798(2) 0.0212(6) Uani d . 1 1 . .
    H H20A 1.4195 0.0447 0.3011 0.032 Uiso calc R 1 1 . .
    H H20B 1.3959 -0.0164 0.4283 0.032 Uiso calc R 1 1 . .
    H H20C 1.4372 0.1247 0.3883 0.032 Uiso calc R 1 1 . .
    C C21 1.2098(3) 0.1833(3) 0.2165(2) 0.0178(6) Uani d . 1 1 . .
    C C22 1.1694(3) 0.2986(3) 0.1667(2) 0.0207(6) Uani d . 1 1 . .
    H H22 1.1097 0.3571 0.2129 0.025 Uiso calc R 1 1 . .
    C C23 1.2154(3) 0.3282(3) 0.0512(3) 0.0253(7) Uani d . 1 1 . .
    H H23 1.1878 0.4073 0.0187 0.030 Uiso calc R 1 1 . .
    C C24 1.3016(3) 0.2440(3) -0.0180(3) 0.0246(7) Uani d . 1 1 . .
    H H24 1.3342 0.2653 -0.0975 0.029 Uiso calc R 1 1 . .
    C C25 1.3394(3) 0.1284(3) 0.0303(3) 0.0237(7) Uani d . 1 1 . .
    H H25 1.3968 0.0694 -0.0167 0.028 Uiso calc R 1 1 . .
    C C26 1.2947(3) 0.0973(3) 0.1465(2) 0.0194(6) Uani d . 1 1 . .
    H H26 1.3218 0.0176 0.1785 0.023 Uiso calc R 1 1 . .
    C C27 1.1550(3) 0.0741(2) 0.6337(2) 0.0153(6) Uani d . 1 1 . .
    C C28 1.2747(3) 0.0907(3) 0.6517(2) 0.0200(6) Uani d . 1 1 . .
    H H28 1.3497 0.1240 0.5907 0.024 Uiso calc R 1 1 . .
    C C29 1.2845(3) 0.0590(3) 0.7577(2) 0.0199(6) Uani d . 1 1 . .
    H H29 1.3651 0.0728 0.7694 0.024 Uiso calc R 1 1 . .
    C C30 1.1771(3) 0.0073(3) 0.8471(2) 0.0219(6) Uani d . 1 1 . .
    H H30 1.1849 -0.0161 0.9193 0.026 Uiso calc R 1 1 . .
    C C31 1.0588(3) -0.0101(3) 0.8301(2) 0.0213(6) Uani d . 1 1 . .
    H H31 0.9853 -0.0457 0.8909 0.026 Uiso calc R 1 1 . .
    C C32 1.0469(3) 0.0244(3) 0.7246(2) 0.0175(6) Uani d . 1 1 . .
    H H32 0.9644 0.0140 0.7144 0.021 Uiso calc R 1 1 . .
    O O1 0.2945(2) 0.7310(3) 0.42450(18) 0.0354(6) Uani d . 1 1 . .
    O O2 0.4353(2) 0.7879(2) 0.25698(18) 0.0285(5) Uani d . 1 1 . .
    O O3 0.2167(2) 0.8156(2) 0.29417(17) 0.0279(5) Uani d . 1 1 . .
    N N5 0.3164(2) 0.7795(2) 0.32412(19) 0.0190(5) Uani d . 1 1 . .
loop_
    _atom_site_aniso_label
    _atom_site_aniso_U_11
    _atom_site_aniso_U_22
    _atom_site_aniso_U_33
    _atom_site_aniso_U_12
    _atom_site_aniso_U_13
    _atom_site_aniso_U_23
    Ag1 0.01459(13) 0.02873(15) 0.01819(13) -0.00052(9) -0.00718(9) -0.00177(9)
    N1 0.0128(11) 0.0170(12) 0.0174(12) 0.0011(10) -0.0053(10) -0.0021(9)
    N2 0.0179(12) 0.0272(14) 0.0109(12) -0.0039(11) -0.0030(10) -0.0029(10)
    N3 0.0176(12) 0.0201(13) 0.0143(12) 0.0003(10) -0.0068(10) -0.0023(9)
    N4 0.0139(12) 0.0259(14) 0.0124(12) -0.0017(10) -0.0028(10) -0.0037(10)
    C1 0.0170(14) 0.0193(15) 0.0181(15) -0.0068(12) -0.0055(12) -0.0032(11)
    C2 0.0171(14) 0.0169(14) 0.0193(15) -0.0039(12) -0.0073(12) -0.0029(11)
    C3 0.0180(14) 0.0185(15) 0.0204(15) -0.0068(12) -0.0061(12) -0.0042(11)
    C4 0.0213(15) 0.0201(15) 0.0214(15) 0.0018(13) -0.0092(13) -0.0035(12)
    C5 0.0218(15) 0.0171(15) 0.0169(14) -0.0026(12) -0.0084(12) -0.0003(11)
    C6 0.0205(15) 0.0197(15) 0.0182(15) -0.0021(12) -0.0089(12) -0.0009(11)
    C7 0.0196(15) 0.0262(17) 0.0209(15) -0.0016(13) -0.0039(13) -0.0025(12)
    C8 0.0292(17) 0.0239(16) 0.0160(15) -0.0013(14) -0.0052(13) -0.0031(12)
    C9 0.0291(17) 0.0260(17) 0.0200(16) -0.0030(14) -0.0138(14) -0.0027(12)
    C10 0.0190(15) 0.0256(16) 0.0203(15) -0.0036(13) -0.0051(13) -0.0042(12)
    C11 0.0174(14) 0.0127(14) 0.0199(15) -0.0011(11) -0.0043(12) -0.0008(11)
    C12 0.0214(16) 0.0186(15) 0.0250(16) 0.0014(13) -0.0078(13) -0.0024(12)
    C13 0.0191(16) 0.0245(17) 0.0317(18) 0.0034(13) -0.0044(14) -0.0003(13)
    C14 0.0275(17) 0.0178(15) 0.0234(16) 0.0069(13) 0.0017(14) -0.0006(12)
    C15 0.0389(19) 0.0198(16) 0.0204(16) -0.0034(14) -0.0069(14) -0.0032(12)
    C16 0.0234(16) 0.0168(15) 0.0224(15) -0.0029(13) -0.0076(13) -0.0022(12)
    C17 0.0136(14) 0.0215(15) 0.0162(14) -0.0051(12) -0.0020(12) -0.0062(11)
    C18 0.0144(14) 0.0210(15) 0.0157(14) -0.0043(12) -0.0031(12) -0.0051(11)
    C19 0.0176(14) 0.0172(14) 0.0183(14) -0.0035(12) -0.0079(12) -0.0028(11)
    C20 0.0165(14) 0.0287(17) 0.0186(15) -0.0010(13) -0.0047(12) -0.0074(12)
    C21 0.0128(13) 0.0242(16) 0.0180(14) -0.0054(12) -0.0055(12) -0.0036(12)
    C22 0.0179(14) 0.0215(15) 0.0229(15) 0.0003(12) -0.0064(13) -0.0066(12)
    C23 0.0235(16) 0.0284(17) 0.0247(16) -0.0013(14) -0.0110(14) 0.0001(13)
    C24 0.0215(15) 0.0346(18) 0.0164(15) -0.0007(14) -0.0070(13) 0.0001(13)
    C25 0.0181(15) 0.0322(18) 0.0204(16) 0.0002(13) -0.0046(13) -0.0090(13)
    C26 0.0158(14) 0.0228(16) 0.0204(15) -0.0002(12) -0.0075(12) -0.0026(12)
    C27 0.0171(14) 0.0110(13) 0.0191(14) 0.0062(11) -0.0094(12) -0.0040(11)
    C28 0.0185(15) 0.0237(16) 0.0174(15) -0.0062(12) -0.0042(12) -0.0029(12)
    C29 0.0187(14) 0.0202(15) 0.0246(16) 0.0042(12) -0.0125(13) -0.0064(12)
    C30 0.0253(16) 0.0236(16) 0.0176(15) 0.0063(13) -0.0104(13) -0.0049(12)
    C31 0.0197(15) 0.0225(16) 0.0174(15) -0.0019(13) -0.0013(12) -0.0030(12)
    C32 0.0154(14) 0.0180(15) 0.0195(15) 0.0012(12) -0.0056(12) -0.0069(11)
    O1 0.0279(12) 0.0592(17) 0.0178(12) 0.0029(12) -0.0119(10) 0.0025(11)
    O2 0.0163(11) 0.0369(13) 0.0280(12) -0.0034(10) -0.0004(10) -0.0078(10)
    O3 0.0189(11) 0.0466(14) 0.0178(11) 0.0030(10) -0.0080(9) -0.0040(10)
    N5 0.0200(13) 0.0225(13) 0.0163(12) -0.0038(11) -0.0059(11) -0.0063(10)
_geom_special_details
;
All e.s.d.'s (except the e.s.d. in the dihedral angle between two l.s. planes)
are estimated using the full covariance matrix. The cell e.s.d.'s are taken
into account individually in the estimation of e.s.d.'s in distances, angles
and torsion angles; correlations between e.s.d.'s in cell parameters are only
used when they are defined by crystal symmetry. An approximate (isotropic)
treatment of cell e.s.d.'s is used for estimating e.s.d.'s involving l.s.
planes.
;
loop_
    _geom_bond_atom_site_label_1
    _geom_bond_atom_site_label_2
    _geom_bond_site_symmetry_2
    _geom_bond_distance
    _geom_bond_publ_flag
    Ag1 N1 . 2.141(2) y
    Ag1 N3 . 2.147(2) y
    Ag1 O1 2_666 2.768(2) y
    N1 N2 . 1.354(3) ?
    N1 C1 . 1.354(4) ?
    N2 C3 . 1.356(4) ?
    N2 H2 . 0.8807 ?
    N3 C17 . 1.347(4) ?
    N3 N4 . 1.355(3) ?
    N4 C19 . 1.349(4) ?
    N4 H4 . 0.8804 ?
    C1 C2 . 1.411(4) ?
    C1 C5 . 1.483(4) ?
    C2 C3 . 1.396(4) ?
    C2 C4 . 1.495(4) ?
    C3 C11 . 1.469(4) ?
    C4 H4A . 0.9800 ?
    C4 H4B . 0.9800 ?
    C4 H4C . 0.9800 ?
    C5 C6 . 1.397(4) ?
    C5 C10 . 1.398(4) ?
    C6 C7 . 1.390(4) ?
    C6 H6 . 0.9500 ?
    C7 C8 . 1.389(4) ?
    C7 H7 . 0.9500 ?
    C8 C9 . 1.396(4) ?
    C8 H8 . 0.9500 ?
    C9 C10 . 1.392(4) ?
    C9 H9 . 0.9500 ?
    C10 H10 . 0.9500 ?
    C11 C12 . 1.402(4) ?
    C11 C16 . 1.402(4) ?
    C12 C13 . 1.386(4) ?
    C12 H12 . 0.9500 ?
    C13 C14 . 1.385(5) ?
    C13 H13 . 0.9500 ?
    C14 C15 . 1.386(5) ?
    C14 H14 . 0.9500 ?
    C15 C16 . 1.383(4) ?
    C15 H15 . 0.9500 ?
    C16 H16 . 0.9500 ?
    C17 C18 . 1.405(4) ?
    C17 C21 . 1.492(4) ?
    C18 C19 . 1.399(4) ?
    C18 C20 . 1.504(4) ?
    C19 C27 . 1.472(4) ?
    C20 H20A . 0.9800 ?
    C20 H20B . 0.9800 ?
    C20 H20C . 0.9800 ?
    C21 C22 . 1.397(4) ?
    C21 C26 . 1.401(4) ?
    C22 C23 . 1.379(4) ?
    C22 H22 . 0.9500 ?
    C23 C24 . 1.387(4) ?
    C23 H23 . 0.9500 ?
    C24 C25 . 1.383(5) ?
    C24 H24 . 0.9500 ?
    C25 C26 . 1.389(4) ?
    C25 H25 . 0.9500 ?
    C26 H26 . 0.9500 ?
    C27 C32 . 1.396(4) ?
    C27 C28 . 1.403(4) ?
    C28 C29 . 1.385(4) ?
    C28 H28 . 0.9500 ?
    C29 C30 . 1.390(4) ?
    C29 H29 . 0.9500 ?
    C30 C31 . 1.384(4) ?
    C30 H30 . 0.9500 ?
    C31 C32 . 1.390(4) ?
    C31 H31 . 0.9500 ?
    C32 H32 . 0.9500 ?
    O1 N5 . 1.259(3) ?
    O2 N5 . 1.244(3) ?
    O3 N5 . 1.242(3) ?
loop_
    _geom_angle_atom_site_label_1
    _geom_angle_atom_site_label_2
    _geom_angle_atom_site_label_3
    _geom_angle_site_symmetry_1
    _geom_angle_site_symmetry_3
    _geom_angle
    _geom_angle_publ_flag
    N1 Ag1 N3 . . 167.23(9) y
    N2 N1 C1 . . 105.1(2) y
    N2 N1 Ag1 . . 115.79(17) y
    C1 N1 Ag1 . . 137.10(19) y
    Ag1 O1 N5 2_666 . 141.8(2) y
    N1 N2 C3 . . 112.3(2) ?
    N1 N2 H2 . . 123.8 ?
    C3 N2 H2 . . 123.9 ?
    C17 N3 N4 . . 105.3(2) ?
    C17 N3 Ag1 . . 131.80(19) ?
    N4 N3 Ag1 . . 121.04(17) ?
    C19 N4 N3 . . 112.1(2) ?
    C19 N4 H4 . . 123.9 ?
    N3 N4 H4 . . 123.9 ?
    N1 C1 C2 . . 111.0(2) ?
    N1 C1 C5 . . 120.1(3) ?
    C2 C1 C5 . . 128.8(3) ?
    C3 C2 C1 . . 104.6(3) ?
    C3 C2 C4 . . 128.0(3) ?
    C1 C2 C4 . . 127.1(3) ?
    N2 C3 C2 . . 107.0(2) ?
    N2 C3 C11 . . 119.9(3) ?
    C2 C3 C11 . . 133.0(3) ?
    C2 C4 H4A . . 109.5 ?
    C2 C4 H4B . . 109.5 ?
    H4A C4 H4B . . 109.5 ?
    C2 C4 H4C . . 109.5 ?
    H4A C4 H4C . . 109.5 ?
    H4B C4 H4C . . 109.5 ?
    C6 C5 C10 . . 119.0(3) ?
    C6 C5 C1 . . 121.7(3) ?
    C10 C5 C1 . . 119.2(3) ?
    C7 C6 C5 . . 120.3(3) ?
    C7 C6 H6 . . 119.9 ?
    C5 C6 H6 . . 119.9 ?
    C8 C7 C6 . . 120.6(3) ?
    C8 C7 H7 . . 119.7 ?
    C6 C7 H7 . . 119.7 ?
    C7 C8 C9 . . 119.5(3) ?
    C7 C8 H8 . . 120.2 ?
    C9 C8 H8 . . 120.2 ?
    C10 C9 C8 . . 120.0(3) ?
    C10 C9 H9 . . 120.0 ?
    C8 C9 H9 . . 120.0 ?
    C9 C10 C5 . . 120.6(3) ?
    C9 C10 H10 . . 119.7 ?
    C5 C10 H10 . . 119.7 ?
    C12 C11 C16 . . 118.8(3) ?
    C12 C11 C3 . . 120.6(3) ?
    C16 C11 C3 . . 120.5(3) ?
    C13 C12 C11 . . 120.1(3) ?
    C13 C12 H12 . . 120.0 ?
    C11 C12 H12 . . 120.0 ?
    C14 C13 C12 . . 120.4(3) ?
    C14 C13 H13 . . 119.8 ?
    C12 C13 H13 . . 119.8 ?
    C13 C14 C15 . . 120.1(3) ?
    C13 C14 H14 . . 119.9 ?
    C15 C14 H14 . . 119.9 ?
    C16 C15 C14 . . 120.0(3) ?
    C16 C15 H15 . . 120.0 ?
    C14 C15 H15 . . 120.0 ?
    C15 C16 C11 . . 120.6(3) ?
    C15 C16 H16 . . 119.7 ?
    C11 C16 H16 . . 119.7 ?
    N3 C17 C18 . . 110.9(2) ?
    N3 C17 C21 . . 118.8(3) ?
    C18 C17 C21 . . 130.2(3) ?
    C19 C18 C17 . . 104.7(2) ?
    C19 C18 C20 . . 127.4(3) ?
    C17 C18 C20 . . 127.8(2) ?
    N4 C19 C18 . . 106.9(2) ?
    N4 C19 C27 . . 121.2(2) ?
    C18 C19 C27 . . 132.0(3) ?
    C18 C20 H20A . . 109.5 ?
    C18 C20 H20B . . 109.5 ?
    H20A C20 H20B . . 109.5 ?
    C18 C20 H20C . . 109.5 ?
    H20A C20 H20C . . 109.5 ?
    H20B C20 H20C . . 109.5 ?
    C22 C21 C26 . . 118.6(3) ?
    C22 C21 C17 . . 119.5(3) ?
    C26 C21 C17 . . 122.0(3) ?
    C23 C22 C21 . . 120.6(3) ?
    C23 C22 H22 . . 119.7 ?
    C21 C22 H22 . . 119.7 ?
    C22 C23 C24 . . 120.8(3) ?
    C22 C23 H23 . . 119.6 ?
    C24 C23 H23 . . 119.6 ?
    C25 C24 C23 . . 119.1(3) ?
    C25 C24 H24 . . 120.5 ?
    C23 C24 H24 . . 120.5 ?
    C24 C25 C26 . . 120.9(3) ?
    C24 C25 H25 . . 119.6 ?
    C26 C25 H25 . . 119.6 ?
    C25 C26 C21 . . 120.0(3) ?
    C25 C26 H26 . . 120.0 ?
    C21 C26 H26 . . 120.0 ?
    C32 C27 C28 . . 118.5(3) ?
    C32 C27 C19 . . 120.4(3) ?
    C28 C27 C19 . . 121.1(3) ?
    C29 C28 C27 . . 120.5(3) ?
    C29 C28 H28 . . 119.8 ?
    C27 C28 H28 . . 119.8 ?
    C28 C29 C30 . . 120.4(3) ?
    C28 C29 H29 . . 119.8 ?
    C30 C29 H29 . . 119.8 ?
    C31 C30 C29 . . 119.5(3) ?
    C31 C30 H30 . . 120.2 ?
    C29 C30 H30 . . 120.2 ?
    C30 C31 C32 . . 120.4(3) ?
    C30 C31 H31 . . 119.8 ?
    C32 C31 H31 . . 119.8 ?
    C31 C32 C27 . . 120.7(3) ?
    C31 C32 H32 . . 119.7 ?
    C27 C32 H32 . . 119.7 ?
    O3 N5 O2 . . 121.6(2) ?
    O3 N5 O1 . . 118.2(2) ?
    O2 N5 O1 . . 120.2(2) ?
loop_
    _geom_torsion_atom_site_label_1
    _geom_torsion_atom_site_label_2
    _geom_torsion_atom_site_label_3
    _geom_torsion_atom_site_label_4
    _geom_torsion_site_symmetry_1
    _geom_torsion_site_symmetry_2
    _geom_torsion_site_symmetry_3
    _geom_torsion_site_symmetry_4
    _geom_torsion
    _geom_torsion_publ_flag
    N3 Ag1 N1 N2 . . . . -20.6(5) ?
    N3 Ag1 N1 C1 . . . . 140.4(4) ?
    C1 N1 N2 C3 . . . . -0.5(3) ?
    Ag1 N1 N2 C3 . . . . 166.22(18) ?
    N1 Ag1 N3 C17 . . . . -161.4(3) ?
    N1 Ag1 N3 N4 . . . . 36.5(5) ?
    C17 N3 N4 C19 . . . . 0.8(3) ?
    Ag1 N3 N4 C19 . . . . 167.07(18) ?
    N2 N1 C1 C2 . . . . 0.9(3) ?
    Ag1 N1 C1 C2 . . . . -161.4(2) ?
    N2 N1 C1 C5 . . . . -175.0(2) ?
    Ag1 N1 C1 C5 . . . . 22.7(4) ?
    N1 C1 C2 C3 . . . . -1.0(3) ?
    C5 C1 C2 C3 . . . . 174.4(3) ?
    N1 C1 C2 C4 . . . . 172.6(3) ?
    C5 C1 C2 C4 . . . . -11.9(5) ?
    N1 N2 C3 C2 . . . . -0.1(3) ?
    N1 N2 C3 C11 . . . . 177.2(2) ?
    C1 C2 C3 N2 . . . . 0.7(3) ?
    C4 C2 C3 N2 . . . . -172.9(3) ?
    C1 C2 C3 C11 . . . . -176.2(3) ?
    C4 C2 C3 C11 . . . . 10.2(5) ?
    N1 C1 C5 C6 . . . . -38.9(4) ?
    C2 C1 C5 C6 . . . . 146.0(3) ?
    N1 C1 C5 C10 . . . . 137.7(3) ?
    C2 C1 C5 C10 . . . . -37.4(4) ?
    C10 C5 C6 C7 . . . . -1.3(4) ?
    C1 C5 C6 C7 . . . . 175.3(3) ?
    C5 C6 C7 C8 . . . . 0.9(5) ?
    C6 C7 C8 C9 . . . . 0.2(5) ?
    C7 C8 C9 C10 . . . . -0.8(5) ?
    C8 C9 C10 C5 . . . . 0.4(5) ?
    C6 C5 C10 C9 . . . . 0.6(4) ?
    C1 C5 C10 C9 . . . . -176.0(3) ?
    N2 C3 C11 C12 . . . . -149.9(3) ?
    C2 C3 C11 C12 . . . . 26.7(5) ?
    N2 C3 C11 C16 . . . . 26.1(4) ?
    C2 C3 C11 C16 . . . . -157.3(3) ?
    C16 C11 C12 C13 . . . . -0.6(4) ?
    C3 C11 C12 C13 . . . . 175.4(3) ?
    C11 C12 C13 C14 . . . . 0.4(5) ?
    C12 C13 C14 C15 . . . . -0.4(5) ?
    C13 C14 C15 C16 . . . . 0.7(5) ?
    C14 C15 C16 C11 . . . . -0.9(4) ?
    C12 C11 C16 C15 . . . . 0.9(4) ?
    C3 C11 C16 C15 . . . . -175.2(3) ?
    N4 N3 C17 C18 . . . . -0.3(3) ?
    Ag1 N3 C17 C18 . . . . -164.46(19) ?
    N4 N3 C17 C21 . . . . -177.1(2) ?
    Ag1 N3 C17 C21 . . . . 18.7(4) ?
    N3 C17 C18 C19 . . . . -0.3(3) ?
    C21 C17 C18 C19 . . . . 176.0(3) ?
    N3 C17 C18 C20 . . . . 179.7(3) ?
    C21 C17 C18 C20 . . . . -4.0(5) ?
    N3 N4 C19 C18 . . . . -1.0(3) ?
    N3 N4 C19 C27 . . . . 178.4(2) ?
    C17 C18 C19 N4 . . . . 0.7(3) ?
    C20 C18 C19 N4 . . . . -179.2(3) ?
    C17 C18 C19 C27 . . . . -178.6(3) ?
    C20 C18 C19 C27 . . . . 1.5(5) ?
    N3 C17 C21 C22 . . . . 43.8(4) ?
    C18 C17 C21 C22 . . . . -132.3(3) ?
    N3 C17 C21 C26 . . . . -136.9(3) ?
    C18 C17 C21 C26 . . . . 47.0(4) ?
    C26 C21 C22 C23 . . . . -1.8(4) ?
    C17 C21 C22 C23 . . . . 177.5(3) ?
    C21 C22 C23 C24 . . . . 0.6(5) ?
    C22 C23 C24 C25 . . . . 1.0(5) ?
    C23 C24 C25 C26 . . . . -1.4(5) ?
    C24 C25 C26 C21 . . . . 0.2(4) ?
    C22 C21 C26 C25 . . . . 1.4(4) ?
    C17 C21 C26 C25 . . . . -177.8(3) ?
    N4 C19 C27 C32 . . . . 34.1(4) ?
    C18 C19 C27 C32 . . . . -146.7(3) ?
    N4 C19 C27 C28 . . . . -145.0(3) ?
    C18 C19 C27 C28 . . . . 34.2(5) ?
    C32 C27 C28 C29 . . . . -0.4(4) ?
    C19 C27 C28 C29 . . . . 178.7(3) ?
    C27 C28 C29 C30 . . . . 1.7(4) ?
    C28 C29 C30 C31 . . . . -1.4(4) ?
    C29 C30 C31 C32 . . . . -0.2(4) ?
    C30 C31 C32 C27 . . . . 1.6(4) ?
    C28 C27 C32 C31 . . . . -1.2(4) ?
    C19 C27 C32 C31 . . . . 179.7(3) ?
loop_
    _geom_hbond_atom_site_label_D
    _geom_hbond_atom_site_label_H
    _geom_hbond_atom_site_label_A
    _geom_hbond_site_symmetry_A
    _geom_hbond_distance_DH
    _geom_hbond_distance_HA
    _geom_hbond_distance_DA
    _geom_hbond_angle_DHA
    _geom_hbond_publ_flag
    N2 H2 O1 2_666 0.88 1.97 2.686(3) 137 y
    N4 H4 O3 2_666 0.88 1.98 2.858(3) 175 y
    C26 H26 O3 1_645 0.95 2.58 3.358(4) 140 y
    C32 H32 O3 2_666 0.95 2.50 3.145(4) 125 y
    C12 H12 Cg2 1_455 0.95 2.99 3.437(4) 111 y
    C30 H30 Cg3 2_756 0.95 2.98 3.456(3) 112 y
