# Supplementary material for: Bis(4-methyl-3,5-diphenyl-1H-pyrazole-κN 2)silver(I) nitrate
Source: Acta Crystallogr Sect E Struct Rep Online. 2011 May 20;67(Pt 6):m762–3. doi: 10.1107/S1600536811017776 (PMC3120342; doi:10.1107/S1600536811017776)
Supplement: Supplementary file 2 [file e-67-0m762-Isup2.hkl]

# 
# h,k,l, Fc-squared, Fo-squared, sigma(Fo-squared) and status flag 
# 
data_I
_shelx_title ' B9        P-1          R = 0.03' 
_shelx_refln_list_code          4 
_shelx_F_calc_maximum      279.35 
_exptl_crystal_F_000       652.00 
_reflns_d_resolution_high  0.8409 
 
loop_ 
 _symmetry_equiv_pos_as_xyz 
 'x, y, z' 
 '-x, -y, -z' 
 
_cell_length_a    10.5529 
_cell_length_b    10.8791 
_cell_length_c    12.8396 
_cell_angle_alpha  80.454 
_cell_angle_beta   68.806 
_cell_angle_gamma  82.398 
 
_shelx_F_squared_multiplier     1.000 
 
loop_ 
 _refln_index_h 
 _refln_index_k 
 _refln_index_l 
 _refln_F_squared_calc 
 _refln_F_squared_meas 
 _refln_F_squared_sigma 
 _refln_observed_status 
   1   0   0     2353.41     2449.83     81.71 o 
   2   0   0    10087.61    10797.84    254.72 o 
   3   0   0     1825.99     1899.31     37.22 o 
   4   0   0     5213.87     5418.43    131.26 o 
   5   0   0       37.61       55.78      6.17 o 
   6   0   0     4458.51     4476.59    111.63 o 
   7   0   0     3071.66     2903.70     76.43 o 
   8   0   0      292.82      285.40     15.89 o 
   9   0   0      328.14      304.73     17.20 o 
  10   0   0      884.69      895.77     33.92 o 
  11   0   0      647.05      629.54     28.07 o 
 -11   1   0      179.57      171.30     16.69 o 
 -10   1   0      521.91      481.93     38.33 o 
  -9   1   0     1646.01     1663.29     50.78 o 
  -8   1   0      562.23      540.71     22.54 o 
  -7   1   0      460.62      464.05     18.99 o 
  -6   1   0     3960.38     4005.15    101.09 o 
  -5   1   0     5673.66     5950.88    145.20 o 
  -4   1   0     1944.67     1983.08     57.61 o 
  -3   1   0     1790.94     1959.97     38.44 o 
  -2   1   0     1982.56     1923.18     37.21 o 
  -1   1   0       57.26       75.89      3.86 o 
   0   1   0      909.33      983.42     19.13 o 
   1   1   0    12586.34    11424.10    310.80 o 
   2   1   0       28.21       23.15      1.89 o 
   3   1   0     2962.84     2949.14     58.51 o 
   4   1   0      720.85      638.21     14.59 o 
   5   1   0     4312.10     4389.31     84.66 o 
   6   1   0     2001.49     1981.14     53.39 o 
   7   1   0      580.79      540.28     20.45 o 
   8   1   0     1704.79     1629.88     47.87 o 
   9   1   0        5.40        7.45      7.77 o 
  10   1   0       58.86       44.65     10.52 o 
  11   1   0     1022.80     1059.92     66.56 o 
 -11   2   0      945.08      956.79     36.83 o 
 -10   2   0      472.98      467.81     23.69 o 
  -9   2   0        9.65       12.85      8.11 o 
  -8   2   0      208.77      192.73     13.77 o 
  -7   2   0     3835.27     3606.26     93.44 o 
  -6   2   0     2436.02     2476.31     65.70 o 
  -5   2   0       97.81       72.57      8.34 o 
  -4   2   0     6794.43     6965.29    172.68 o 
  -3   2   0     2868.63     2844.82     55.23 o 
  -2   2   0      274.50      312.04      7.80 o 
  -1   2   0       70.66       98.90      4.59 o 
   0   2   0    19289.80    17020.42    514.34 o 
   1   2   0     1138.51     1175.20     23.57 o 
   2   2   0     6911.64     7278.34    137.03 o 
   3   2   0     4284.35     4284.26     82.04 o 
   4   2   0      537.72      561.75     18.37 o 
   5   2   0       47.82       66.29      4.76 o 
   6   2   0     4042.12     4250.06     83.25 o 
   7   2   0     3056.02     3029.91     94.79 o 
   8   2   0      720.47      716.49     26.13 o 
   9   2   0       44.12       47.94     13.31 o 
  10   2   0      927.59      916.95     34.08 o 
  11   2   0      176.68      188.48     17.02 o 
 -11   3   0       10.52       11.97     11.56 o 
 -10   3   0      226.24      237.84     18.01 o 
  -9   3   0      283.73      278.70     36.26 o 
  -8   3   0       74.79       95.00     11.52 o 
  -7   3   0        6.45       10.85      6.65 o 
  -6   3   0     3433.17     3360.96    101.22 o 
  -5   3   0     3795.84     3775.82     94.91 o 
  -4   3   0      305.67      365.75     19.93 o 
  -3   3   0     3192.18     3165.76     75.08 o 
  -2   3   0     1455.29     1481.30     41.31 o 
  -1   3   0    27509.08    24401.67   1388.10 o 
   0   3   0       34.20       47.04      2.89 o 
   1   3   0    65070.16    40342.03   1391.31 o 
   2   3   0      306.41      288.21      8.00 o 
   3   3   0      495.52      463.68     11.81 o 
   4   3   0      422.03      379.00     10.84 o 
   5   3   0     2348.25     2332.87     47.72 o 
   6   3   0     1168.53     1204.95     27.40 o 
   7   3   0     1602.80     1619.26     46.42 o 
   8   3   0     2412.49     2284.27     63.29 o 
   9   3   0      800.39      758.87     29.02 o 
  10   3   0       71.05       65.90     11.93 o 
  11   3   0     1234.74     1263.92     44.13 o 
 -10   4   0      286.64      255.81     19.29 o 
  -9   4   0        2.31        2.34      9.07 o 
  -8   4   0     1120.07     1162.18     38.74 o 
  -7   4   0      862.01      846.04     29.19 o 
  -6   4   0        5.64        8.15      5.95 o 
  -5   4   0     1148.44     1128.29     48.66 o 
  -4   4   0     6758.34     7260.85    168.38 o 
  -3   4   0     2109.99     2092.99     70.69 o 
  -2   4   0      513.61      533.46     16.22 o 
  -1   4   0     1805.39     1958.71     61.51 o 
   0   4   0     3465.24     3486.05     67.85 o 
   1   4   0      752.84      895.54     19.77 o 
   2   4   0     2150.46     2200.62     44.14 o 
   3   4   0       26.47       17.29      3.64 o 
   4   4   0      448.68      441.86     12.52 o 
   5   4   0      141.74      119.92      6.86 o 
   6   4   0     3390.82     3368.67    105.89 o 
   7   4   0     1979.05     2033.77     56.31 o 
   8   4   0      730.29      759.16     27.57 o 
   9   4   0     2096.98     2027.29     59.06 o 
  10   4   0      488.49      472.80     23.02 o 
  11   4   0        7.83       15.50     10.84 o 
 -10   5   0     1085.37     1191.63     62.43 o 
  -9   5   0      754.99      739.49     43.61 o 
  -8   5   0      722.38      771.17     43.15 o 
  -7   5   0      191.45      193.25     20.20 o 
  -6   5   0     2161.52     2319.92     91.35 o 
  -5   5   0     1878.09     1904.04     75.28 o 
  -4   5   0      174.08      197.77     10.55 o 
  -3   5   0     2403.69     2403.91     70.00 o 
  -2   5   0      587.21      580.49     18.50 o 
  -1   5   0      187.67      182.42      7.12 o 
   0   5   0     1598.15     1665.98     39.56 o 
   1   5   0     6299.73     6488.40    174.50 o 
   2   5   0     3323.77     3527.82     69.64 o 
   3   5   0      820.41      847.23     20.18 o 
   4   5   0      765.96      760.91     19.07 o 
   5   5   0      942.53      939.69     23.02 o 
   6   5   0       69.44       69.47      6.67 o 
   7   5   0     1052.59     1064.50     26.52 o 
   8   5   0      121.54      141.82     27.31 o 
   9   5   0     1007.42      865.62    132.43 o 
  10   5   0       14.00        9.86      9.80 o 
  11   5   0     1427.92     1390.85     67.94 o 
  -9   6   0       98.51      118.89     21.57 o 
  -8   6   0      815.11      859.30     46.36 o 
  -7   6   0      566.42      610.96     35.35 o 
  -6   6   0       21.25       20.20     11.48 o 
  -5   6   0     4671.49     4671.06    168.92 o 
  -4   6   0     3053.80     2944.67     73.61 o 
  -3   6   0       76.33       95.30      8.36 o 
  -2   6   0      196.65      217.93     11.71 o 
  -1   6   0      738.38      800.59     19.68 o 
   0   6   0     2636.47     2647.71     54.02 o 
   1   6   0      781.29      829.16     20.15 o 
   2   6   0     9018.48     9466.08    180.10 o 
   3   6   0      344.34      315.70     12.79 o 
   4   6   0       26.40       20.65      4.32 o 
   5   6   0       13.91       23.59      5.33 o 
   6   6   0     1462.32     1494.67     42.46 o 
   8   6   0      238.66      263.02     24.33 o 
   9   6   0      804.55      816.15     45.44 o 
  10   6   0      436.65      507.68     36.72 o 
  -9   7   0      664.55      665.59     42.69 o 
  -8   7   0       28.79       43.15     17.44 o 
  -7   7   0     1887.15     1767.71     76.66 o 
  -6   7   0       37.11       54.62     14.23 o 
  -5   7   0      251.92      256.14     21.12 o 
  -4   7   0      171.35      202.68     12.33 o 
  -3   7   0     2275.05     2241.80     58.21 o 
  -2   7   0     1987.96     2081.83     44.59 o 
  -1   7   0        2.42        4.21      4.31 o 
   0   7   0      116.62      114.36      6.99 o 
   1   7   0        2.99        5.23      3.85 o 
   2   7   0      725.50      800.90     20.42 o 
   3   7   0      785.96      791.80     20.61 o 
   4   7   0      808.76      728.48     29.84 o 
   5   7   0      491.74      486.02     20.28 o 
   6   7   0      243.04      237.26     14.74 o 
   7   7   0     2064.58     2018.93     56.05 o 
   8   7   0     1816.61     1793.88     77.12 o 
   9   7   0       13.57       17.44     15.15 o 
  10   7   0      292.59      331.88     31.21 o 
  -8   8   0      502.47      504.93     37.64 o 
  -7   8   0     1459.06     1691.06     75.28 o 
  -6   8   0       13.08       20.20     13.31 o 
  -5   8   0     1854.73     2200.12     87.67 o 
  -4   8   0      954.16      849.43     28.72 o 
  -3   8   0      123.48      135.44     11.03 o 
  -2   8   0     1313.99     1311.28     31.18 o 
  -1   8   0      812.38      815.21     21.67 o 
   0   8   0       30.53       34.98      8.23 o 
   1   8   0      810.40      766.93     26.45 o 
   2   8   0     1568.54     1623.41    124.86 o 
   3   8   0      809.29      825.33     28.40 o 
   4   8   0      163.39      152.91     12.65 o 
   5   8   0      235.13      243.61     15.58 o 
   6   8   0     1003.38      937.94     32.46 o 
   7   8   0       46.26       45.28     11.11 o 
   8   8   0      345.05      344.73     29.38 o 
   9   8   0      448.43      472.34     35.80 o 
  -7   9   0      308.39      436.99     33.97 o 
  -6   9   0       97.96      118.43     19.74 o 
  -5   9   0       23.48       16.07     12.85 o 
  -4   9   0      732.78      718.25    110.17 o 
  -3   9   0      514.86      466.87     21.07 o 
  -2   9   0     1022.35      993.45     32.78 o 
  -1   9   0       98.76       97.53     11.44 o 
   0   9   0     1050.54     1130.60     36.03 o 
   1   9   0     1713.16     1585.62     46.74 o 
   2   9   0       66.60       67.78     13.54 o 
   3   9   0     2005.22     2122.32     59.37 o 
   4   9   0      638.95      645.82     26.29 o 
   5   9   0      200.12      197.52     15.86 o 
   6   9   0       34.90       31.51     11.11 o 
   7   9   0      687.18      717.41     29.86 o 
   8   9   0      214.57      221.25     25.71 o 
  -4  10   0      691.56      518.02    142.07 o 
  -3  10   0      398.67      465.23     43.38 o 
  -2  10   0      539.76      521.56     23.99 o 
  -1  10   0      542.19      581.74     25.31 o 
   0  10   0      321.49      321.06     21.34 o 
   1  10   0      256.28      285.22     17.99 o 
   2  10   0      198.85      214.72     20.20 o 
   3  10   0      246.07      266.27     18.17 o 
   4  10   0      347.43      373.02     21.24 o 
   5  10   0      571.29      650.56     29.15 o 
   6  10   0      485.59      522.64     41.08 o 
   7  10   0        4.13       12.51     12.01 o 
  -4  11   0      309.27       16.98     15.15 o 
  -3  11   0      197.23      149.27     82.62 o 
  -2  11   0       17.10        6.06     11.11 o 
  -1  11   0      177.09      138.57     54.39 o 
   0  11   0      565.20      513.55    123.02 o 
   1  11   0        3.66        4.36     10.39 o 
   2  11   0      132.46      106.08     14.89 o 
   3  11   0      583.71      629.76     28.69 o 
   4  11   0      810.74      826.76     33.10 o 
   5  11   0       32.60       46.14     14.05 o 
   6  11   0      510.08      544.60     28.40 o 
  -3  12   0       96.15      123.48     24.79 o 
  -2  12   0      315.71      292.86     30.75 o 
  -1  12   0      537.48      610.05     41.31 o 
   0  12   0       10.76        5.51     16.52 o 
   1  12   0       53.58       36.27     38.79 o 
   2  12   0     1374.23     1318.33     63.80 o 
   3  12   0       32.30       14.32     15.84 o 
   4  12   0      294.46      238.96     99.38 o 
  -4 -12   1      123.22      100.79     16.73 o 
  -3 -12   1      393.07      398.33     24.89 o 
  -2 -12   1      391.89      436.20     25.47 o 
  -1 -12   1      108.00       85.90     15.09 o 
   0 -12   1      419.76      389.96     23.63 o 
   1 -12   1      340.67      362.28     78.49 o 
   2 -12   1      400.81      337.16    105.35 o 
  -6 -11   1        7.80        8.68     12.74 o 
  -5 -11   1      282.25      298.29     21.57 o 
  -4 -11   1      522.22      575.27     28.19 o 
  -3 -11   1      181.82      189.53     17.52 o 
  -2 -11   1       48.70       64.24     13.14 o 
  -1 -11   1      806.84      861.69     35.57 o 
   0 -11   1      830.64      732.82     39.25 o 
   1 -11   1      125.84      114.08     14.27 o 
   2 -11   1      468.16      478.18     24.83 o 
   3 -11   1      256.76      272.60     19.62 o 
   4 -11   1       53.42       20.59     12.47 o 
   5 -11   1        5.16       22.95     16.07 o 
  -7 -10   1      329.99      310.20     21.42 o 
  -6 -10   1      367.37      340.77     21.74 o 
  -5 -10   1      449.01      472.07     24.79 o 
  -4 -10   1      152.35      149.24     15.57 o 
  -3 -10   1     1499.97     1567.33     48.84 o 
  -2 -10   1      172.75      172.01     15.86 o 
  -1 -10   1       69.83       59.06     11.63 o 
   0 -10   1       59.27       73.19     12.28 o 
   1 -10   1     1320.02     1411.74     44.14 o 
   2 -10   1        0.30        6.01      9.90 o 
   3 -10   1      228.26      185.38     15.86 o 
   4 -10   1      920.53      788.04     89.28 o 
   5 -10   1      466.68      444.34     32.59 o 
  -8  -9   1      798.82      775.76     46.82 o 
  -7  -9   1      244.97      261.77     18.99 o 
  -6  -9   1        3.42        1.88      9.59 o 
  -5  -9   1     1164.63     1192.38     39.75 o 
  -4  -9   1      582.38      597.80     36.03 o 
  -3  -9   1        0.13       -1.06      8.04 o 
  -2  -9   1     1869.78     1944.25     55.50 o 
  -1  -9   1     2883.43     2853.65     75.42 o 
   0  -9   1        0.35        1.62      8.04 o 
   1  -9   1      713.77      714.40     26.78 o 
   2  -9   1     2164.03     2250.81     61.48 o 
   3  -9   1      948.17      941.68     32.13 o 
   4  -9   1        2.58        1.60      8.89 o 
  -9  -8   1       52.78       50.95     18.82 o 
  -8  -8   1      223.54      228.14     25.71 o 
  -7  -8   1      227.31      238.16     17.52 o 
  -6  -8   1      805.96      810.98     30.18 o 
  -5  -8   1      175.55      170.16     14.27 o 
  -4  -8   1     1154.13     1098.67     36.95 o 
  -3  -8   1     2140.33     2169.97     59.53 o 
  -2  -8   1      331.39      324.43     17.19 o 
  -1  -8   1        1.68        5.28      6.82 o 
   0  -8   1      908.48      820.89     27.91 o 
   1  -8   1     2621.60     2472.20     76.20 o 
   2  -8   1      205.61      185.44     13.12 o 
   3  -8   1      695.99      697.58     29.07 o 
   4  -8   1      280.68      304.84     15.49 o 
   5  -8   1       92.72      114.30     16.07 o 
   6  -8   1       10.87        0.92     12.85 o 
   7  -8   1      960.57     1163.17     56.46 o 
   8  -8   1      353.47      410.83     33.05 o 
  -9  -7   1      221.48      241.45     27.08 o 
  -8  -7   1     2627.07     2591.67    104.20 o 
  -7  -7   1      100.12       98.22     12.17 o 
  -6  -7   1      414.50      371.60     18.79 o 
  -5  -7   1     1593.97     1538.14     44.76 o 
  -4  -7   1     1167.40     1182.60     39.02 o 
  -3  -7   1        0.17        3.44      6.82 o 
  -2  -7   1     1592.69     1578.96     90.43 o 
  -1  -7   1       97.64       88.57      9.25 o 
   0  -7   1      590.56      680.81     18.16 o 
   1  -7   1      203.59      200.44      8.90 o 
   2  -7   1     3376.15     3598.62     72.72 o 
   3  -7   1      111.21      102.31     15.84 o 
   4  -7   1      396.57      468.04     18.66 o 
   6  -7   1     1738.38     1867.78     76.66 o 
   7  -7   1       48.57       45.90     14.23 o 
   8  -7   1     2103.29     2341.50     96.85 o 
   9  -7   1     1569.49     1828.30     82.62 o 
 -10  -6   1      292.08      332.79     31.21 o 
  -9  -6   1       70.11       97.31     19.74 o 
  -8  -6   1       65.05       63.80     16.52 o 
  -7  -6   1      691.50      643.17     24.94 o 
  -6  -6   1      685.73      655.06     25.02 o 
  -5  -6   1       35.16       34.65      7.95 o 
  -3  -6   1     4985.82     5321.07    126.91 o 
  -2  -6   1      693.55      665.88     16.95 o 
  -1  -6   1     3217.19     3440.01     68.76 o 
   0  -6   1     2587.57     2600.37     53.14 o 
   1  -6   1     1438.04     1495.70     32.74 o 
   2  -6   1      266.18      270.28     11.80 o 
   3  -6   1     3450.01     3352.23     98.69 o 
   4  -6   1     1237.19     1075.62     43.38 o 
   5  -6   1      185.83       16.98     10.10 o 
   6  -6   1      412.66      406.24     26.62 o 
   7  -6   1      160.53      189.12     19.74 o 
   8  -6   1      659.68      728.02     41.31 o 
   9  -6   1      199.13      280.92     27.08 o 
  10  -6   1      716.85      759.69     46.82 o 
 -10  -5   1      318.47      324.99     30.30 o 
  -9  -5   1     1050.41     1094.32     55.08 o 
  -7  -5   1       21.83        8.36     11.02 o 
  -6  -5   1      391.60      326.31     29.23 o 
  -5  -5   1     2652.00     2655.03     55.22 o 
  -4  -5   1        0.67        2.91      3.69 o 
  -3  -5   1      827.20      805.58     62.89 o 
  -2  -5   1     4154.37     4060.09     79.60 o 
  -1  -5   1     1935.15     1969.73     40.60 o 
   0  -5   1     5621.96     6394.20    122.61 o 
   1  -5   1      552.24      552.50     14.25 o 
   2  -5   1     6486.03     6876.22    297.45 o 
   3  -5   1        0.50        2.19      4.30 o 
   4  -5   1      254.26      258.85     32.13 o 
   5  -5   1     1253.97     1298.59     54.17 o 
   6  -5   1     1482.25     1691.51     69.31 o 
   7  -5   1      345.44      351.16     25.25 o 
   8  -5   1     4907.13     5188.38    191.41 o 
   9  -5   1      491.11      526.50     36.72 o 
  10  -5   1      141.04      126.69     22.95 o 
 -11  -4   1      594.44      645.85     43.15 o 
 -10  -4   1      633.07      583.63     65.87 o 
  -9  -4   1       90.50       77.50     12.00 o 
  -8  -4   1      886.93      880.03     30.97 o 
  -7  -4   1     4478.19     4549.95    115.71 o 
  -6  -4   1     1059.63      997.44     24.58 o 
  -5  -4   1       68.33       48.75      5.47 o 
  -4  -4   1     1415.34     1315.14     29.11 o 
  -3  -4   1     1092.78     1054.70     29.07 o 
  -2  -4   1      503.64      512.76     12.95 o 
  -1  -4   1     2911.14     2996.39     58.86 o 
   0  -4   1     1405.44     1722.68     35.30 o 
   1  -4   1      889.00      949.95     21.00 o 
   2  -4   1     1888.71     1870.97     78.72 o 
   3  -4   1     3065.87     3205.07     76.86 o 
   4  -4   1      803.72      701.26     20.98 o 
   5  -4   1      502.61      685.79     32.59 o 
   6  -4   1      962.54      968.09     44.07 o 
   7  -4   1      448.99      429.65     26.62 o 
   8  -4   1      735.21      728.36     31.90 o 
   9  -4   1     1602.92     1645.13     51.08 o 
  10  -4   1     1197.56     1197.46     41.99 o 
  11  -4   1       99.09      104.94     16.52 o 
 -11  -3   1      323.72      310.01     20.84 o 
 -10  -3   1      601.93      608.85     27.39 o 
  -9  -3   1     1089.76     1054.25     36.51 o 
  -8  -3   1      319.52      312.81     17.17 o 
  -7  -3   1       54.40       48.98      8.42 o 
  -6  -3   1     4244.10     4089.53     81.33 o 
  -5  -3   1      945.46      917.01     21.85 o 
  -4  -3   1       19.52       22.39      3.77 o 
  -3  -3   1      651.32      565.97     14.03 o 
  -2  -3   1     6183.50     6506.32    123.71 o 
  -1  -3   1     2202.99     2173.33     43.06 o 
   0  -3   1        3.72        8.93      1.58 o 
   1  -3   1     1783.94     1753.68     58.76 o 
   2  -3   1     3041.92     3048.01     71.88 o 
   3  -3   1       93.29       94.08      6.43 o 
   4  -3   1     3467.17     3535.42     83.64 o 
   5  -3   1     4357.22     4307.87     84.30 o 
   6  -3   1     2054.25     2207.30     59.54 o 
   7  -3   1      349.45      358.67     22.03 o 
   8  -3   1     1007.56     1079.38     35.84 o 
   9  -3   1      790.37      758.87     29.54 o 
  10  -3   1      392.12      414.26     21.91 o 
  11  -3   1      623.30      631.32     29.21 o 
 -11  -2   1      580.31      598.92     28.15 o 
 -10  -2   1      711.86      676.20     29.02 o 
  -9  -2   1     1553.91     1499.21     47.06 o 
  -8  -2   1     2392.66     2215.76     62.16 o 
  -7  -2   1      139.00      120.78     13.31 o 
  -6  -2   1      189.48      182.31      8.04 o 
  -5  -2   1     2032.22     2022.06     41.84 o 
  -4  -2   1     2974.47     2808.69     55.83 o 
  -3  -2   1       88.10       68.10      4.06 o 
  -2  -2   1      225.31      199.26      7.48 o 
  -1  -2   1     1756.24     1830.61     46.52 o 
   0  -2   1        3.50        6.89      2.27 o 
   1  -2   1    11329.19    11854.32    491.62 o 
   2  -2   1        3.19        6.98      2.52 o 
   3  -2   1     3643.07     3574.55     80.52 o 
   4  -2   1      211.73      246.75     13.48 o 
   5  -2   1     1489.78     1640.71     36.10 o 
   6  -2   1     1695.60     1698.37     47.21 o 
   7  -2   1     3114.76     3124.09     81.78 o 
   8  -2   1      488.10      507.57     22.95 o 
   9  -2   1     2841.02     2824.02     77.87 o 
  10  -2   1     1324.27     1257.23     53.71 o 
  11  -2   1      195.91      199.68     17.04 o 
 -11  -1   1       40.55       42.16     12.61 o 
 -10  -1   1      358.63      356.79     21.09 o 
  -9  -1   1     1225.82     1203.61     40.08 o 
  -8  -1   1      915.96      938.61     32.13 o 
  -7  -1   1       31.45       24.74      6.97 o 
  -6  -1   1     6882.28     6841.78    167.45 o 
  -5  -1   1      979.73      878.19     20.13 o 
  -4  -1   1     1113.83     1098.34     23.59 o 
  -3  -1   1     1472.02     1302.05     26.67 o 
  -2  -1   1      644.00      615.12     13.40 o 
  -1  -1   1      114.46      104.97      3.61 o 
   0  -1   1     6497.58     7030.81    158.11 o 
   1  -1   1       85.43       78.51      3.90 o 
   2  -1   1      676.27      697.49     14.59 o 
   3  -1   1     2857.79     2829.17     54.43 o 
   4  -1   1     6036.47     5790.35    139.85 o 
   5  -1   1     1395.80     1299.27     36.35 o 
   6  -1   1        2.90        2.09      4.37 o 
   7  -1   1      929.55      778.19     30.30 o 
   8  -1   1     1291.02     1255.24     46.36 o 
   9  -1   1      196.83      182.70     14.12 o 
  10  -1   1      759.06      726.23     29.21 o 
  11  -1   1      643.38      604.40     27.91 o 
 -11   0   1     1503.15     1454.01     48.85 o 
 -10   0   1     1281.67     1231.35     42.36 o 
  -9   0   1      559.27      528.73     23.84 o 
  -8   0   1     1984.77     1804.29     52.73 o 
  -7   0   1     1566.85     1468.89     43.32 o 
  -6   0   1       16.55       22.45      6.32 o 
  -5   0   1     2868.59     2794.16     55.51 o 
  -4   0   1       23.08        4.99      2.09 o 
  -3   0   1        0.39        2.45      1.76 o 
  -2   0   1    10660.86    10614.18    198.22 o 
  -1   0   1     5887.38     5989.44    149.54 o 
   0   0   1    12642.87    10825.57    444.11 o 
   1   0   1      529.40      500.36     10.13 o 
   2   0   1     3880.16     4102.86     98.00 o 
   3   0   1     5104.04     5353.84    128.33 o 
   4   0   1     1166.94     1262.47     33.91 o 
   5   0   1     4187.34     4308.94    106.27 o 
   6   0   1     2202.61     2165.65     57.44 o 
   7   0   1     1576.93     1579.53     44.95 o 
   8   0   1      488.54      471.92     20.45 o 
   9   0   1     1027.47     1060.38     35.87 o 
  10   0   1      951.48      878.81     32.62 o 
  11   0   1       77.59       82.75     13.12 o 
 -11   1   1      128.58      137.00     16.22 o 
 -10   1   1     2169.34     2166.84     76.43 o 
  -9   1   1      810.61      761.70     29.54 o 
  -8   1   1     2074.89     2009.56     57.58 o 
  -7   1   1     2158.71     2053.34     57.25 o 
  -6   1   1     3837.93     3800.47    162.73 o 
  -5   1   1     2564.31     2632.63     52.49 o 
  -4   1   1     2201.87     2263.20     57.19 o 
  -3   1   1     3201.50     3264.05     62.80 o 
  -2   1   1        5.90        9.18      1.66 o 
  -1   1   1      939.86      993.33     21.42 o 
   0   1   1     7491.05     7661.31    289.88 o 
   1   1   1     7795.03     8166.59    243.86 o 
   2   1   1      558.36      626.51     13.18 o 
   3   1   1    12849.98    13113.92    244.81 o 
   4   1   1     6701.33     6626.59    125.44 o 
   5   1   1        2.47        7.07      2.31 o 
   6   1   1      733.54      805.02     34.66 o 
   7   1   1     1702.95     1613.40     82.62 o 
   8   1   1     1512.15     1464.14     43.49 o 
   9   1   1      952.48      888.73     31.15 o 
  10   1   1      281.07      273.14     17.34 o 
  11   1   1     1129.89     1121.22     40.08 o 
 -11   2   1      358.42      364.55     22.54 o 
 -10   2   1      403.03      417.08     22.88 o 
  -9   2   1      244.37      256.17     16.71 o 
  -8   2   1      323.42      368.10     18.66 o 
  -7   2   1      853.76      826.35     28.54 o 
  -6   2   1      602.21      645.17     22.54 o 
  -5   2   1     6456.04     6646.25    161.75 o 
  -4   2   1      335.86      264.94      8.28 o 
  -3   2   1      254.00      269.41      7.83 o 
  -2   2   1      125.40       90.81      3.96 o 
  -1   2   1       12.95       30.42      2.74 o 
   0   2   1      370.26      412.91     11.49 o 
   1   2   1     2471.40     2659.77     50.95 o 
   2   2   1     2081.96     2277.49     44.15 o 
   3   2   1     4344.36     4359.16     83.23 o 
   4   2   1      261.55      211.58      6.89 o 
   5   2   1     9440.36     9881.13    186.35 o 
   6   2   1     3232.12     3200.94     63.51 o 
   7   2   1     1323.60     1295.89     38.46 o 
   8   2   1      132.02      124.11     11.19 o 
   9   2   1      876.97      895.63     31.48 o 
  10   2   1      538.76      462.76     21.91 o 
  11   2   1       78.08       77.94     13.54 o 
 -10   3   1     1254.04     1272.04     44.11 o 
  -9   3   1      612.91      640.08     27.26 o 
  -8   3   1       91.64       96.19     11.36 o 
  -7   3   1      127.07      142.75     12.00 o 
  -6   3   1     1969.51     1924.75     71.84 o 
  -5   3   1       87.83       69.59     16.27 o 
  -4   3   1     1323.15     1244.78     30.49 o 
  -3   3   1     5619.26     5646.42    107.62 o 
  -2   3   1     1252.34     1334.85     33.91 o 
  -1   3   1      540.26      503.94     14.74 o 
   0   3   1    18729.78    19173.86    357.16 o 
   1   3   1    78039.16    42763.46   1722.56 o 
   2   3   1     1831.78     1945.02     38.56 o 
   3   3   1     3621.94     3645.02     86.47 o 
   4   3   1     4419.68     4684.89     79.04 o 
   5   3   1       19.28       15.54      3.77 o 
   6   3   1     2843.80     2933.91     59.20 o 
   7   3   1     3355.89     3184.63     82.60 o 
   8   3   1     1266.59     1262.96     56.00 o 
   9   3   1      688.71      687.65     37.87 o 
  10   3   1      522.38      557.74     25.14 o 
  11   3   1      882.09      827.58     67.94 o 
 -10   4   1        0.26        4.08     11.35 o 
  -9   4   1     2572.60     2629.50     74.93 o 
  -8   4   1      697.43      720.48     28.37 o 
  -7   4   1      184.20      176.09     13.14 o 
  -6   4   1     1380.53     1418.63     41.84 o 
  -5   4   1     2989.06     3079.01     79.47 o 
  -4   4   1     2126.89     2346.86     58.56 o 
  -3   4   1     1043.31     1170.58     31.30 o 
  -2   4   1     5772.21     6149.56    159.97 o 
  -1   4   1      404.79      440.02     18.36 o 
   0   4   1       28.43       57.22      9.27 o 
   1   4   1     6393.53     6566.35    124.84 o 
   2   4   1     9316.24     9790.52    184.57 o 
   3   4   1       21.21       14.14      3.04 o 
   4   4   1      476.30      482.70     19.30 o 
   5   4   1     3741.97     3772.75     74.73 o 
   6   4   1      433.42      418.65     13.25 o 
   7   4   1      207.61      230.55     12.65 o 
   8   4   1     1421.80     1329.01     40.73 o 
   9   4   1      561.44      564.44     23.99 o 
  10   4   1       52.39       36.02     10.46 o 
  11   4   1      247.94      250.66     18.64 o 
 -10   5   1      728.08      789.53     49.12 o 
  -9   5   1      148.19      168.46     23.41 o 
  -8   5   1      210.85      224.92     24.33 o 
  -7   5   1       91.62      116.13     16.98 o 
  -6   5   1     2718.49     2648.13    103.28 o 
  -5   5   1       47.39       32.11     27.54 o 
  -4   5   1     2057.32     2026.85    117.74 o 
  -3   5   1      797.59      790.02     23.96 o 
  -2   5   1      662.30      683.34     20.77 o 
  -1   5   1      792.11      777.13     39.94 o 
   0   5   1     1830.74     1787.44     37.16 o 
   1   5   1     1391.48     1450.24     41.37 o 
   2   5   1     1574.33     1545.28     32.68 o 
   3   5   1     1395.21     1350.24     44.74 o 
   4   5   1     3620.69     3747.90     74.20 o 
   5   5   1      281.78      266.63     10.15 o 
   6   5   1      703.33      760.44     20.03 o 
   7   5   1     1536.14     1498.91     34.61 o 
   8   5   1      519.01      512.39     21.41 o 
   9   5   1       24.67       32.28      9.86 o 
  10   5   1       75.00       76.40     12.28 o 
  11   5   1      161.55      149.46     15.86 o 
  -9   6   1      606.71      633.46     41.31 o 
  -8   6   1       71.88       80.33     18.82 o 
  -7   6   1      498.20      478.77     32.59 o 
  -6   6   1      340.81      379.62     26.16 o 
  -5   6   1     1585.42     1529.02     64.72 o 
  -4   6   1     1042.72     1091.11     32.15 o 
  -3   6   1      101.44      105.58      8.44 o 
  -2   6   1     2248.27     2362.28    100.07 o 
  -1   6   1     1199.62     1227.33     27.64 o 
   0   6   1     1099.03     1225.48     27.47 o 
   1   6   1     5777.98     5901.35    114.23 o 
   2   6   1    14654.44    15728.74    295.97 o 
   3   6   1       32.28       42.97      4.81 o 
   4   6   1      452.48      458.37     13.71 o 
   5   6   1     2678.43     2729.07     56.58 o 
   6   6   1      457.12      477.21     15.35 o 
   7   6   1       14.70        9.95      6.16 o 
   9   6   1      615.35      613.26     37.64 o 
  10   6   1       21.60        9.03     12.85 o 
  11   6   1      218.84      233.19     27.54 o 
  -9   7   1        9.12       12.85     17.90 o 
  -8   7   1      917.32      964.42     52.79 o 
  -7   7   1      596.27      549.00     36.26 o 
  -6   7   1        2.01        5.51     11.93 o 
  -5   7   1      963.37      995.63     47.74 o 
  -4   7   1     3435.90     3582.57     89.47 o 
  -3   7   1     3623.06     3893.90     95.70 o 
  -2   7   1      383.64      413.34     16.52 o 
  -1   7   1     1397.21     1394.57     34.09 o 
   0   7   1     1035.24     1089.43     25.78 o 
   1   7   1      173.60      141.34      7.68 o 
   2   7   1     1079.15     1056.15     25.22 o 
   3   7   1     1315.78     1377.02     31.43 o 
   4   7   1       41.81       48.09      5.83 o 
   5   7   1      191.91      197.23      9.77 o 
   7   7   1     1079.85     1097.88     35.34 o 
   8   7   1        6.56        4.59     12.85 o 
   9   7   1      701.53      716.54     42.23 o 
  10   7   1      649.63      659.62     41.77 o 
  -8   8   1      271.43      270.37     28.46 o 
  -7   8   1       16.32       14.69     15.15 o 
  -6   8   1       14.16       20.20     14.23 o 
  -5   8   1      818.43     1039.70     50.03 o 
  -4   8   1        0.46        2.69      7.83 o 
  -3   8   1      289.86      277.19     18.59 o 
  -2   8   1     1719.92     1746.16     39.30 o 
  -1   8   1       84.34      101.40      7.62 o 
   0   8   1      766.51      787.66     21.08 o 
   1   8   1     2542.85     2529.28     53.52 o 
   2   8   1     1369.60     1494.89     46.81 o 
   3   8   1      212.85      242.58     14.60 o 
   4   8   1     1039.23      980.72     49.35 o 
   5   8   1      812.72      801.99     51.64 o 
   6   8   1       92.96       98.51     11.67 o 
   7   8   1      465.84      504.71     22.88 o 
   8   8   1      722.54      646.31     38.56 o 
   9   8   1        3.31       11.48     15.15 o 
  10   8   1       16.02        7.34     16.07 o 
  -7   9   1      501.78      549.00     38.10 o 
  -6   9   1       69.52       86.30     18.82 o 
  -5   9   1      180.28      213.91     22.03 o 
  -4   9   1     3084.38     3090.17    117.97 o 
  -3   9   1      295.31      286.66     15.42 o 
  -2   9   1      770.20      736.72     21.26 o 
  -1   9   1      716.56      801.07     28.37 o 
   0   9   1      353.32      361.64     18.32 o 
   1   9   1        5.93        7.07      8.04 o 
   2   9   1     1807.40     1877.01     52.91 o 
   3   9   1     2645.83     2713.62    106.49 o 
   4   9   1       12.29       13.30      9.26 o 
   5   9   1        2.76       -0.17      8.82 o 
   6   9   1       27.79       27.92     10.65 o 
   7   9   1      233.94      249.10     19.28 o 
   8   9   1       13.57       33.97     16.52 o 
   9   9   1      460.86      472.34     36.26 o 
  -6  10   1     1102.00     1048.88     54.17 o 
  -4  10   1       24.63        0.00      9.91 o 
  -2  10   1     1414.58     1391.77     61.05 o 
  -1  10   1      120.68       76.48     44.53 o 
   0  10   1      331.14      280.47     88.36 o 
   1  10   1      701.32      596.35    139.31 o 
   2  10   1       41.55       48.83     11.19 o 
   3  10   1      161.36      165.26     15.03 o 
   4  10   1      879.48      880.86     32.61 o 
   5  10   1      236.10      262.51     17.84 o 
   6  10   1        5.04        8.44     10.91 o 
   7  10   1      854.17      841.11     33.27 o 
   8  10   1      418.04      438.37     34.43 o 
  -3  11   1       46.24       29.84     18.82 o 
  -2  11   1      305.35      321.32     29.84 o 
  -1  11   1      807.42      903.37     48.66 o 
   0  11   1       23.86       67.48     19.74 o 
   1  11   1      307.41      317.65     28.92 o 
   2  11   1      374.25      386.50     32.59 o 
   3  11   1      263.47      332.34     31.21 o 
   4  11   1       36.76       21.72     11.68 o 
   5  11   1      639.77      689.00     43.61 o 
   6  11   1      337.47      315.66     72.30 o 
   7  11   1        9.56        8.74     15.15 o 
  -3  12   1     1333.39     1402.79     67.02 o 
  -2  12   1      212.54      266.69     29.84 o 
  -1  12   1       35.78       30.75     19.28 o 
   0  12   1      561.38      682.11     43.61 o 
   1  12   1      561.86      601.33     39.94 o 
   2  12   1       48.41       26.16     16.52 o 
   3  12   1      253.35      232.27     29.38 o 
   4  12   1      583.31      629.79     42.69 o 
   5  12   1        0.38        4.59     19.28 o 
  -3 -12   2      464.97      496.65     27.54 o 
  -2 -12   2       41.71       35.01     13.12 o 
  -1 -12   2      359.97      372.44     23.63 o 
   0 -12   2      431.32      492.12     26.56 o 
   1 -12   2        3.05        8.90     12.00 o 
   2 -12   2        7.28       14.07     12.74 o 
  -5 -11   2      174.83      165.68     17.84 o 
  -4 -11   2       12.25       29.21     12.74 o 
  -3 -11   2       24.99       16.73     11.63 o 
  -2 -11   2      591.72      613.03     28.22 o 
  -1 -11   2      493.50      485.02     25.12 o 
   0 -11   2       11.84        7.80     10.39 o 
   1 -11   2      330.55      350.63     21.26 o 
   2 -11   2      684.78      719.39     30.66 o 
   3 -11   2       95.96      112.00     15.90 o 
   4 -11   2      355.26      460.70     55.77 o 
   5 -11   2      408.87      430.11     33.05 o 
  -6 -10   2      162.59      157.54     17.20 o 
  -5 -10   2       53.19       52.71     13.44 o 
  -4 -10   2      176.77      206.78     17.67 o 
  -3 -10   2      515.51      537.32     26.12 o 
  -2 -10   2        1.38        1.15      9.74 o 
  -1 -10   2      792.65      836.54     31.97 o 
   0 -10   2       70.20       91.06     12.93 o 
   1 -10   2        6.39        2.19      9.54 o 
   2 -10   2      272.64      267.08     18.01 o 
   3 -10   2     1008.72      957.42     34.89 o 
   4 -10   2       14.16       17.20     10.98 o 
   5 -10   2      109.87       90.89     18.36 o 
  -7  -9   2      387.47      385.14     49.80 o 
  -6  -9   2      556.69      563.21     26.62 o 
  -5  -9   2      294.14      275.23     18.49 o 
  -4  -9   2       24.70       23.52     10.52 o 
  -3  -9   2      595.66      568.09     25.15 o 
  -2  -9   2     1195.61     1183.59     39.11 o 
  -1  -9   2      110.05      175.80     47.74 o 
   0  -9   2     2003.10     1915.99     54.84 o 
   1  -9   2      887.22      856.75     30.51 o 
   2  -9   2      104.73      120.31     13.14 o 
   3  -9   2       15.46       26.25     10.05 o 
   4  -9   2     1300.62     1322.28     41.54 o 
  -8  -8   2      847.85      847.36     49.12 o 
  -7  -8   2      247.54      242.60     18.01 o 
  -6  -8   2        8.34        7.37      9.86 o 
  -5  -8   2      501.72      476.27     22.56 o 
  -4  -8   2     1055.41      976.43     33.58 o 
  -3  -8   2       63.27       56.97     10.52 o 
  -2  -8   2       39.22       36.55      9.54 o 
  -1  -8   2     1489.76     1452.84     43.31 o 
   0  -8   2     1904.54     1845.58     52.08 o 
   1  -8   2       44.62       50.00      9.40 o 
   2  -8   2     1168.50     1101.72     35.05 o 
   3  -8   2      761.02      728.99     26.61 o 
   4  -8   2      163.36      162.04     18.82 o 
   5  -8   2      424.40        6.89     12.85 o 
   6  -8   2      630.04      644.93     36.26 o 
   7  -8   2      255.62      274.50     24.79 o 
   8  -8   2      137.05      120.27     20.66 o 
  -9  -7   2      482.23      533.39     39.02 o 
  -8  -7   2      594.32      628.87     39.94 o 
  -7  -7   2      579.07      576.81     25.31 o 
  -6  -7   2     1040.34      998.71     39.48 o 
  -5  -7   2      422.48      392.60     19.74 o 
  -4  -7   2        5.80        9.87      7.47 o 
  -3  -7   2      889.97      846.60     29.21 o 
  -2  -7   2     2402.74     2337.31    113.84 o 
  -1  -7   2        9.73        8.77      6.51 o 
   0  -7   2     3155.77     3076.36     99.38 o 
   1  -7   2      381.96      355.44     16.37 o 
   2  -7   2      509.68      492.10     23.18 o 
   3  -7   2     1405.12     1408.54     42.23 o 
   4  -7   2     1847.74     1812.46     49.01 o 
   6  -7   2        2.13        5.51     10.56 o 
   7  -7   2      453.82      429.19     29.84 o 
   8  -7   2     1403.90     1456.03     66.56 o 
   9  -7   2      360.79      427.81     33.97 o 
  -9  -6   2      354.69      289.19     28.92 o 
  -8  -6   2     1094.96     1159.50     57.38 o 
  -7  -6   2     1523.50     1522.59     67.48 o 
  -6  -6   2       41.01       30.05      9.21 o 
  -5  -6   2     1344.14     1227.27     37.29 o 
  -4  -6   2     2881.46     2877.36     73.43 o 
  -3  -6   2        3.46        7.27      5.95 o 
  -2  -6   2     1056.21     1019.58     35.12 o 
  -1  -6   2     7528.52     7872.20    183.73 o 
   0  -6   2     3042.79     3177.40    123.25 o 
   1  -6   2     3473.08     3612.22     72.19 o 
   2  -6   2     5043.85     5245.25    102.69 o 
   3  -6   2     3048.68     3108.46     76.53 o 
   4  -6   2      146.72      171.56     10.46 o 
   5  -6   2     1599.22     1582.73     63.35 o 
   6  -6   2     2154.07     2412.19     93.64 o 
   7  -6   2       32.01       18.82     12.39 o 
   8  -6   2      807.90      823.49     44.98 o 
   9  -6   2      843.36     1042.91     54.62 o 
  10  -6   2       22.89       39.48     18.36 o 
 -10  -5   2      870.44      952.48     53.25 o 
  -9  -5   2      115.95      117.51     21.12 o 
  -8  -5   2        8.77        5.97     13.31 o 
  -7  -5   2     1294.17     1346.33     60.59 o 
  -6  -5   2      361.15      371.64     24.79 o 
  -2  -5   2     1231.67     1206.48     34.21 o 
  -1  -5   2       25.70       28.81      6.14 o 
   0  -5   2     5826.70     5963.71    114.80 o 
   1  -5   2     3781.21     3967.51     77.94 o 
   2  -5   2       71.08      102.76      6.79 o 
   3  -5   2     2990.62     3120.12     76.00 o 
   4  -5   2     1290.17     1247.13     34.36 o 
   5  -5   2      213.58      217.46     40.16 o 
   6  -5   2      641.63      775.30     37.18 o 
   7  -5   2       55.65       68.85     13.77 o 
   8  -5   2      796.50      763.36     41.31 o 
   9  -5   2      126.38      133.58     20.66 o 
  10  -5   2      330.74      354.83     30.30 o 
 -10  -4   2       54.57       61.51     20.20 o 
  -9  -4   2        9.54        6.99     10.00 o 
  -8  -4   2     1812.02     1797.09     76.20 o 
  -7  -4   2     3085.31     2746.17    267.61 o 
  -6  -4   2      381.59      367.04     13.04 o 
  -5  -4   2     2465.94     2443.13     51.08 o 
  -4  -4   2     2316.85     2300.77     73.11 o 
  -3  -4   2        1.84        7.06      3.14 o 
  -2  -4   2     1449.93     1357.71     36.64 o 
  -1  -4   2     5071.01     5076.00    118.93 o 
   0  -4   2        0.57       -0.46      3.72 o 
   1  -4   2      987.96      910.86     20.52 o 
   2  -4   2     7749.95     8043.97    185.21 o 
   3  -4   2     4226.38     4310.04    101.84 o 
   4  -4   2     1508.75     1668.95     43.04 o 
   5  -4   2      358.96      291.74     35.80 o 
   6  -4   2     4234.31     4308.89    156.07 o 
   7  -4   2      231.89      264.86     20.66 o 
   8  -4   2      659.55      668.80     37.18 o 
   9  -4   2     4088.37     4089.01    155.15 o 
  10  -4   2      107.14      139.54     21.12 o 
  11  -4   2      379.21      454.44     36.26 o 
 -10  -3   2      421.30      508.56     25.44 o 
  -9  -3   2        2.77        8.73      9.25 o 
  -8  -3   2       15.24        6.66      8.11 o 
  -7  -3   2     1213.59     1228.50     38.26 o 
  -6  -3   2     1411.28     1360.38     31.32 o 
  -5  -3   2      342.67      427.12     15.53 o 
  -4  -3   2     2464.81     2558.66     52.02 o 
  -3  -3   2     7216.25     7329.28    139.74 o 
  -2  -3   2     3915.32     4109.68     98.78 o 
  -1  -3   2      700.86      677.17     19.94 o 
   0  -3   2    13888.86    14203.42    320.26 o 
   1  -3   2     4294.52     4531.56     86.89 o 
   2  -3   2      753.53      859.31     23.05 o 
   3  -3   2     4379.13     4453.62    104.36 o 
   4  -3   2     5293.25     5223.09    121.71 o 
   5  -3   2     1899.12     1953.07     68.40 o 
   6  -3   2      449.49      387.42     23.41 o 
   7  -3   2     2099.69     2181.96     60.04 o 
   8  -3   2      181.20      175.28     13.30 o 
   9  -3   2        1.36        3.90      8.76 o 
  10  -3   2     1233.57     1230.54     42.35 o 
  11  -3   2      445.67      494.97     25.96 o 
 -10  -2   2      166.65      172.71     16.60 o 
  -9  -2   2      886.45      964.79     35.04 o 
  -8  -2   2      662.95      668.76     26.29 o 
  -7  -2   2        3.03        1.87      6.60 o 
  -6  -2   2      573.00      565.06     23.15 o 
  -5  -2   2     3407.74     3564.82     70.77 o 
  -4  -2   2     4522.14     4679.98     90.92 o 
  -3  -2   2     6316.44     6920.61    131.67 o 
  -2  -2   2     7482.48     7419.16    140.17 o 
  -1  -2   2     9748.20    10011.97    226.16 o 
   0  -2   2     5962.36     6138.97    139.97 o 
   1  -2   2       80.81       51.51      4.59 o 
   2  -2   2     9326.57     9695.55    388.57 o 
   3  -2   2      988.57      939.12     24.57 o 
   4  -2   2     3527.05     3681.67     86.20 o 
   5  -2   2     2752.69     2714.51     53.88 o 
   6  -2   2      777.42      757.07     24.83 o 
   7  -2   2       59.67       68.76     12.39 o 
   8  -2   2      775.29      797.85     28.39 o 
   9  -2   2     4745.32     4565.37    118.44 o 
  10  -2   2        5.05       12.27      9.57 o 
  11  -2   2      691.68      722.28     30.79 o 
 -11  -1   2      560.58      509.97     26.76 o 
 -10  -1   2      620.37      656.52     29.05 o 
  -9  -1   2      192.52      193.74     15.54 o 
  -8  -1   2        0.85        3.46      7.62 o 
  -7  -1   2     2715.01     2676.60     72.05 o 
  -6  -1   2     3650.95     3615.86     92.49 o 
  -5  -1   2        1.03        3.35      3.36 o 
  -4  -1   2     1979.88     1817.20     37.53 o 
  -3  -1   2     3540.83     3402.93     66.15 o 
  -2  -1   2        7.22       10.33      2.09 o 
  -1  -1   2     7833.68     8001.37    150.18 o 
   0  -1   2     4074.42     4168.08     79.24 o 
   1  -1   2      144.65      141.19      5.74 o 
   2  -1   2      245.97      282.43      8.42 o 
   3  -1   2    11831.05    12297.20    229.91 o 
   4  -1   2     1565.58     1418.53     28.87 o 
   5  -1   2        0.05        3.15      3.72 o 
   6  -1   2        4.52        5.13      4.70 o 
   7  -1   2     2418.92     2386.00     64.09 o 
   8  -1   2      249.30      236.32     14.27 o 
   9  -1   2      286.64      282.33     16.52 o 
  10  -1   2     4616.22     4359.43    114.54 o 
  11  -1   2       73.77       81.62     13.12 o 
  12  -1   2       29.23       41.69     12.85 o 
 -10   0   2      171.25      163.63     15.74 o 
  -9   0   2     1677.12     1715.46     52.42 o 
  -8   0   2      482.82      498.96     22.03 o 
  -7   0   2       34.68       23.37      7.44 o 
  -6   0   2      960.33      904.34     29.04 o 
  -5   0   2     6194.20     6236.46    119.83 o 
  -4   0   2      162.42      143.40      6.00 o 
  -3   0   2     2738.66     2782.17     54.39 o 
  -2   0   2     7649.12     7519.01    141.57 o 
  -1   0   2     4876.29     5140.09     97.10 o 
   0   0   2      558.40      621.73     19.42 o 
   1   0   2     4464.56     4675.31    107.06 o 
   2   0   2     8511.67     8932.88    166.95 o 
   3   0   2       46.39       75.76      3.90 o 
   4   0   2     1198.11     1066.48     22.15 o 
   5   0   2     4552.67     4529.80    111.46 o 
   6   0   2     3791.84     4095.85    102.54 o 
   7   0   2       13.60        4.76      5.35 o 
   8   0   2     1247.45     1161.68     53.02 o 
   9   0   2      394.71      374.61     18.83 o 
  10   0   2        0.01        0.03      8.23 o 
  11   0   2     1524.84     1514.75     57.38 o 
  12   0   2      565.94      562.54     27.41 o 
 -10   1   2      413.01      452.60     30.75 o 
  -9   1   2      101.89      100.54     12.82 o 
  -8   1   2     3656.13     3667.25     96.85 o 
  -7   1   2     2584.10     2453.98     66.84 o 
  -6   1   2       62.63       57.60      7.95 o 
  -5   1   2      130.21      106.04      9.09 o 
  -4   1   2     5503.50     5514.62    160.70 o 
  -3   1   2     5053.52     5020.86     95.87 o 
  -2   1   2     1418.60     1519.13     30.54 o 
  -1   1   2     1498.82     1533.96     30.31 o 
   0   1   2      709.05      708.69     23.60 o 
   1   1   2      282.76      278.24      8.13 o 
   2   1   2     4547.20     5113.28     96.29 o 
   3   1   2     3979.70     4233.23     80.65 o 
   4   1   2     4355.94     4419.08     84.47 o 
   5   1   2     1441.04     1450.33     29.96 o 
   6   1   2     4037.39     4029.33    100.75 o 
   7   1   2      997.34     1015.25     31.48 o 
   8   1   2      775.71      718.28     25.96 o 
   9   1   2      972.71      918.11     34.89 o 
  10   1   2     4553.72     4202.89    110.66 o 
  11   1   2      218.00      184.74     15.74 o 
  12   1   2      326.92      310.75     33.28 o 
 -10   2   2      144.49      113.94     17.67 o 
  -9   2   2      427.12      437.17     22.15 o 
  -8   2   2      368.81      347.94     18.97 o 
  -7   2   2        8.26       11.60      7.30 o 
  -6   2   2     1451.92     1460.60     58.30 o 
  -5   2   2     6337.68     6634.31    179.25 o 
  -4   2   2       74.19       70.27      4.84 o 
  -3   2   2     3979.70     3893.93     75.35 o 
  -2   2   2     7351.35     7337.99    138.56 o 
  -1   2   2        2.52        3.64      1.55 o 
   0   2   2       10.77       13.86      3.67 o 
   1   2   2     4206.42     4207.35     79.77 o 
   2   2   2     1394.61     1386.43     27.68 o 
   3   2   2     3128.52     3364.56     64.83 o 
   4   2   2    13142.74    13430.83    251.14 o 
   5   2   2     1634.63     1474.91     30.93 o 
   6   2   2       76.90       98.10      5.66 o 
   7   2   2      162.55      136.89     10.10 o 
   8   2   2     2139.98     1980.80     55.65 o 
   9   2   2      470.43      469.35     21.26 o 
  10   2   2      579.02      559.00     25.48 o 
  11   2   2     1716.91     1638.83     51.93 o 
  12   2   2       22.69       14.94     10.37 o 
 -10   3   2     1642.77     1634.29     53.03 o 
  -9   3   2      118.72      111.38     13.79 o 
  -8   3   2     1235.99     1374.84     43.79 o 
  -7   3   2     1037.53      982.68     32.92 o 
  -6   3   2      349.64      332.93     34.43 o 
  -5   3   2     1806.65     1891.29     54.39 o 
  -4   3   2     3130.99     3096.41     61.73 o 
  -3   3   2      236.46      333.36      9.89 o 
  -2   3   2      748.41      702.73     16.25 o 
  -1   3   2    14845.66    14726.54    334.86 o 
   0   3   2     4521.85     4719.32    109.99 o 
   1   3   2     3775.97     4295.85    158.89 o 
   2   3   2      120.96      118.98      4.74 o 
   3   3   2      370.42      340.14      9.18 o 
   4   3   2     1827.02     1860.25     37.96 o 
   5   3   2      145.22      210.49      6.89 o 
   6   3   2     7633.12     7753.93    148.17 o 
   7   3   2     2017.80     2114.38     57.44 o 
   8   3   2       77.38       67.13      9.41 o 
   9   3   2     1850.48     1785.82     66.79 o 
  10   3   2     1073.34     1037.84     36.19 o 
  11   3   2      253.16      223.85     20.20 o 
  12   3   2      888.82      835.86     33.74 o 
 -10   4   2     1223.50     1267.21     62.43 o 
  -9   4   2     2414.49     2459.89     71.20 o 
  -8   4   2        0.43        0.41      8.23 o 
  -7   4   2     2658.08     2563.70     70.38 o 
  -6   4   2     2264.07     2293.76     62.76 o 
  -5   4   2     2157.75     2121.43     88.13 o 
  -4   4   2      273.82      349.83     11.37 o 
  -3   4   2     4063.07     4000.42    185.68 o 
  -2   4   2     3663.28     3874.40     92.31 o 
  -1   4   2     3908.58     4035.38    176.73 o 
   0   4   2     6167.39     6447.41    164.58 o 
   1   4   2     4064.51     4309.04     82.80 o 
   2   4   2     2808.49     2822.67     55.41 o 
   3   4   2     1049.20     1016.94     22.42 o 
   4   4   2     8809.10     9331.42    176.60 o 
   5   4   2     1159.63     1102.81     25.12 o 
   6   4   2     1820.84     1869.30     40.00 o 
   7   4   2     1276.07     1223.38     28.57 o 
   8   4   2      285.87      272.44     23.18 o 
   9   4   2      160.46      139.35     22.03 o 
  10   4   2     1234.49     1255.24     41.87 o 
  11   4   2     1442.08     1508.53     49.01 o 
  -9   5   2        3.77        4.36     10.52 o 
  -8   5   2      671.43      781.67     30.75 o 
  -7   5   2      193.18      219.39     15.21 o 
  -6   5   2       34.33       29.38      8.42 o 
  -5   5   2     1509.27     1601.55     67.02 o 
  -4   5   2     2543.81     2555.17     64.57 o 
  -3   5   2        3.75       -0.23      4.54 o 
  -2   5   2      261.81      225.03     16.75 o 
  -1   5   2       58.03       37.73      5.35 o 
   0   5   2      341.42      446.35     12.48 o 
   1   5   2      336.05      338.08     10.12 o 
   2   5   2     5012.72     5022.30     97.02 o 
   3   5   2      297.97      252.55      8.78 o 
   4   5   2      245.15      225.80      8.56 o 
   5   5   2     3364.31     3415.93     68.58 o 
   6   5   2     4381.00     4539.60     89.80 o 
   7   5   2      851.12      873.46     22.62 o 
   8   5   2       16.35       27.23      8.42 o 
   9   5   2     1304.90     1262.60     49.12 o 
  10   5   2      167.67      177.77     14.89 o 
  11   5   2      148.42      168.13     16.75 o 
  -9   6   2      883.47     1038.32     57.84 o 
  -8   6   2        3.32        6.89     14.69 o 
  -7   6   2      304.24      362.63     29.38 o 
  -6   6   2      640.37      728.48     40.39 o 
  -5   6   2      566.65      612.80     33.97 o 
  -4   6   2      975.47     1011.65     36.72 o 
  -3   6   2     1310.67     1271.96     50.72 o 
  -2   6   2     1385.09     1489.23     55.77 o 
  -1   6   2        9.60       10.01      5.07 o 
   0   6   2     1680.59     1730.49     36.90 o 
   1   6   2     3514.45     3602.34     81.60 o 
   2   6   2     4361.06     4573.64     89.47 o 
   3   6   2     2105.85     2142.10     44.59 o 
   4   6   2      320.36      293.76     10.42 o 
   5   6   2     1956.81     2022.99     43.35 o 
   6   6   2      172.74      176.21      9.09 o 
   7   6   2     4146.10     4078.59     82.67 o 
   8   6   2     2149.99     2129.83     59.88 o 
   9   6   2       39.25       45.82     10.52 o 
  10   6   2      754.54      697.85     28.87 o 
  11   6   2      434.37      443.82     82.85 o 
  -8   7   2     1375.72     1401.87     69.31 o 
  -7   7   2       13.94       11.02     14.69 o 
  -6   7   2      412.33      414.50     30.30 o 
  -5   7   2     1113.64     1082.84     51.41 o 
  -4   7   2      982.63      930.63    128.99 o 
  -3   7   2      564.55      633.48     22.54 o 
  -2   7   2     2276.47     2423.47     62.70 o 
  -1   7   2     4441.65     4540.68     89.90 o 
   0   7   2       12.71       10.55      4.45 o 
   1   7   2      339.81      353.71     16.82 o 
   2   7   2     4466.21     4547.03     89.93 o 
   3   7   2     2542.54     2563.70     84.72 o 
   4   7   2      727.96      744.48     19.77 o 
   5   7   2     3162.10     3309.55     67.88 o 
   6   7   2     1396.82     1385.21     38.87 o 
   7   7   2      230.05      224.68     36.95 o 
   8   7   2     1455.89     1498.26     65.18 o 
  10   7   2      148.49      140.92     22.03 o 
  -8   8   2       53.29       59.67     19.28 o 
  -7   8   2      213.05      260.73     26.62 o 
  -6   8   2        2.79        8.72     13.77 o 
  -5   8   2      377.70      347.02     26.16 o 
  -4   8   2     1306.52     1340.36     59.21 o 
  -3   8   2      591.30      559.43     21.74 o 
  -2   8   2      538.65      506.71     18.38 o 
  -1   8   2     1752.17     1683.29     37.80 o 
   0   8   2      129.05      133.41      8.15 o 
   1   8   2      422.93      399.14     31.21 o 
   2   8   2      366.58      372.51     13.11 o 
   3   8   2     1777.32     1821.96     40.46 o 
   4   8   2      218.15      217.09     10.47 o 
   5   8   2      259.80      252.10     14.37 o 
   6   8   2      458.32      448.81     20.27 o 
   7   8   2      362.58      368.44     19.15 o 
   8   8   2      906.23      836.81     44.53 o 
   9   8   2       29.63       31.67     16.07 o 
  10   8   2      602.71      626.57     40.85 o 
  -7   9   2       22.60       17.44     17.44 o 
  -6   9   2      206.26      220.33     24.79 o 
  -5   9   2      386.05      511.36     33.97 o 
  -4   9   2      232.49      239.15     22.49 o 
  -3   9   2        4.41        4.42      8.27 o 
  -2   9   2       12.72        9.45      6.17 o 
  -1   9   2      508.60      608.78     36.03 o 
   0   9   2       56.07       41.01     13.27 o 
   1   9   2      540.54      536.14     32.59 o 
   2   9   2     3258.46     3220.07    115.22 o 
   3   9   2     1838.25     1653.97    154.92 o 
   4   9   2      406.06      399.41     30.75 o 
   5   9   2      212.36      227.69     30.07 o 
   6   9   2     1591.26     1600.40     47.71 o 
   7   9   2       77.10       73.35     12.28 o 
   8   9   2      547.52      534.31     36.26 o 
   9   9   2      752.25      749.59     44.53 o 
  -6  10   2       26.46       40.39     18.36 o 
  -5  10   2      234.78      268.99     26.16 o 
  -4  10   2      798.90      797.79     43.15 o 
  -3  10   2     1315.71     1224.58     62.20 o 
  -2  10   2      561.57      599.03     36.72 o 
  -1  10   2     1380.99     1539.12     66.10 o 
   0  10   2      214.89      238.69     24.33 o 
   1  10   2        5.88        5.51     14.23 o 
   2  10   2        3.75        1.68      8.60 o 
   4  10   2      760.86      744.08     42.23 o 
   5  10   2      402.95      430.11     33.05 o 
   6  10   2      436.83      504.47     35.80 o 
   7  10   2      798.21      696.49    118.89 o 
   8  10   2      276.60      259.81     26.62 o 
  -3  11   2      864.44      918.97     49.57 o 
  -2  11   2      260.85      270.83     27.54 o 
  -1  11   2       47.92       67.02     19.74 o 
   0  11   2       15.63        5.51     15.61 o 
   1  11   2      167.31      175.35     22.95 o 
   2  11   2      858.24      916.22     48.66 o 
   3  11   2      196.17      175.35     24.79 o 
   4  11   2      271.74      256.60     28.92 o 
   5  11   2      270.66      345.19     32.13 o 
   6  11   2        0.52        3.67     17.90 o 
   7  11   2      125.55      127.61     25.25 o 
  -2  12   2      219.87      184.99     26.62 o 
  -1  12   2      350.11      384.21     33.97 o 
   0  12   2      244.76      391.55     33.97 o 
   1  12   2        1.50       -0.92     16.07 o 
   2  12   2      146.51      196.46     26.62 o 
   3  12   2      476.22      542.11     40.85 o 
   4  12   2      430.40      394.30     34.89 o 
   5  12   2      123.34      116.13     25.71 o 
  -1 -12   3      143.47      176.73     26.16 o 
   0 -12   3      174.84      133.17     16.52 o 
   1 -12   3       19.29       17.24     12.32 o 
  -4 -11   3      148.30      131.39     16.54 o 
  -3 -11   3      796.89      800.88     39.48 o 
  -2 -11   3      580.45      612.05     28.23 o 
  -1 -11   3      153.30      116.54     14.92 o 
   0 -11   3      179.86      178.85     16.98 o 
   1 -11   3     1512.51     1382.77     45.93 o 
   2 -11   3       81.62       68.41     13.30 o 
   3 -11   3      254.91      212.53     18.34 o 
   4 -11   3      471.68      539.11     51.18 o 
  -6 -10   3      175.54      178.79     18.66 o 
  -5 -10   3      509.35      584.74     53.48 o 
  -4 -10   3      147.29      126.64     15.72 o 
  -3 -10   3       20.73       13.95     10.58 o 
  -2 -10   3     1036.40     1001.96     36.35 o 
  -1 -10   3       74.42       98.63     14.69 o 
   0 -10   3       50.66       40.90     10.70 o 
   1 -10   3       18.75        4.04     10.00 o 
   2 -10   3     1106.04     1105.21     71.84 o 
   3 -10   3      234.24      208.86     17.20 o 
   4 -10   3      351.12      300.45     19.64 o 
   5 -10   3      565.62      472.34     33.05 o 
   6 -10   3      388.35      410.83     30.75 o 
  -7  -9   3       50.10       77.90     15.54 o 
  -6  -9   3      632.34      681.13     30.18 o 
  -5  -9   3       14.41       15.46     10.70 o 
  -4  -9   3      217.28      207.09     16.87 o 
  -3  -9   3      624.08      591.84     36.03 o 
  -2  -9   3      264.32      231.98     16.71 o 
  -1  -9   3      245.18      260.33     17.53 o 
   0  -9   3      238.58      250.25     16.87 o 
   1  -9   3     1138.13     1101.66     42.00 o 
   2  -9   3       10.71       10.51      9.72 o 
   3  -9   3      347.46      297.46     18.50 o 
   4  -9   3      363.21      384.67     20.45 o 
   5  -9   3      294.83      295.15     25.25 o 
  -8  -8   3      457.31      495.75     37.64 o 
  -7  -8   3       16.61       28.61     12.09 o 
  -6  -8   3      501.25      525.82     25.64 o 
  -5  -8   3      953.83      909.03     33.26 o 
  -4  -8   3       44.74       24.41      9.90 o 
  -3  -8   3       65.68       58.65     10.84 o 
  -2  -8   3      824.84      746.21     39.94 o 
  -1  -8   3      810.58      742.25     27.75 o 
   0  -8   3      292.07      281.62     22.26 o 
   1  -8   3        2.59        5.64      7.91 o 
   2  -8   3     1518.61     1582.16     46.54 o 
   3  -8   3      827.83      819.38     29.16 o 
   4  -8   3       73.61       83.10     11.48 o 
   5  -8   3      593.91       39.02     13.77 o 
  -8  -7   3      659.82      652.74     42.23 o 
  -7  -7   3     1191.25     1198.52     59.21 o 
  -6  -7   3      206.54      221.41     16.54 o 
  -5  -7   3        4.82        1.30      8.56 o 
  -4  -7   3      500.11      505.58     22.04 o 
  -3  -7   3      827.38      746.64     27.41 o 
  -2  -7   3      212.02      203.49     14.12 o 
  -1  -7   3      661.88      633.31     24.01 o 
   0  -7   3      682.59      713.00     25.64 o 
   1  -7   3      174.41      153.11     12.01 o 
   2  -7   3        6.33        2.52      6.17 o 
   3  -7   3     3093.70     2897.46     74.19 o 
   4  -7   3     1411.60     1242.59     51.41 o 
   5  -7   3      511.68      497.13     26.62 o 
   6  -7   3      411.12      488.40     28.92 o 
   7  -7   3     1054.58     1115.44     52.33 o 
   8  -7   3      144.51      179.48     22.03 o 
   9  -7   3      365.98      348.86     30.75 o 
  -9  -6   3      274.30      303.42     30.30 o 
  -8  -6   3      308.08      293.32     28.00 o 
  -7  -6   3       96.61       75.28     17.44 o 
  -6  -6   3     1092.11     1064.54     35.27 o 
  -5  -6   3      605.52      648.85     24.82 o 
  -4  -6   3       30.84       28.91      8.04 o 
  -3  -6   3      625.64      567.89     37.87 o 
  -2  -6   3     1855.05     1725.42     47.81 o 
  -1  -6   3      553.28      562.48     21.24 o 
   0  -6   3      705.75      703.73     24.18 o 
   1  -6   3      996.66     1013.60     30.97 o 
   2  -6   3      751.40      684.91     17.89 o 
   3  -6   3      140.12      198.07     10.79 o 
   4  -6   3      765.10      655.36     21.57 o 
   5  -6   3     2031.18     2138.15     81.71 o 
   6  -6   3       37.71       42.23     11.93 o 
   7  -6   3       81.46       74.36     14.69 o 
   8  -6   3      601.18      704.61     39.94 o 
   9  -6   3      512.35      601.33     38.56 o 
  10  -6   3       14.32       10.10     16.52 o 
  -9  -5   3        8.47        9.18     16.07 o 
  -8  -5   3     1224.27     1311.44     62.89 o 
  -7  -5   3     2276.59     2249.23     91.35 o 
  -6  -5   3       33.06       42.33      9.25 o 
  -5  -5   3     1281.95     1214.04     36.57 o 
  -4  -5   3     1657.84     1621.42     48.89 o 
  -3  -5   3      683.14      618.27     22.95 o 
  -2  -5   3      324.60      348.21     15.58 o 
  -1  -5   3      698.87      618.98     21.39 o 
   0  -5   3     1548.79     1418.68     44.53 o 
   1  -5   3      379.24      376.61     10.69 o 
   2  -5   3      161.98      140.96      6.68 o 
   3  -5   3     4148.90     4347.59    103.57 o 
   4  -5   3      369.92      410.00     15.21 o 
   5  -5   3      697.88      693.21     40.85 o 
   6  -5   3     1153.53     1518.46     62.43 o 
   7  -5   3      740.21      760.15     38.56 o 
   8  -5   3        4.24        5.97     10.56 o 
   9  -5   3     1215.27     1184.75     57.38 o 
  10  -5   3      495.97      572.41     38.56 o 
 -10  -4   3      389.58      438.37     37.18 o 
  -9  -4   3      506.87      560.93     39.02 o 
  -8  -4   3      387.15      413.12     31.67 o 
  -5  -4   3      111.75       97.81      9.57 o 
  -4  -4   3      393.94      366.02     35.01 o 
  -3  -4   3       80.57       46.42      4.73 o 
  -2  -4   3     1584.72     1527.20     41.19 o 
  -1  -4   3     1767.59     1782.44     46.51 o 
   0  -4   3     3075.08     3247.36     79.07 o 
   1  -4   3     3433.28     3388.02     66.72 o 
   2  -4   3        4.69       24.27      6.89 o 
   3  -4   3      278.32      290.26     11.56 o 
   4  -4   3     7056.17     7551.86    175.08 o 
   5  -4   3     1568.17     1500.51     39.78 o 
   6  -4   3      192.33      231.81     17.90 o 
   7  -4   3      563.04      650.90     33.97 o 
   8  -4   3     1014.11      985.07     47.74 o 
   9  -4   3      483.68      532.01     34.43 o 
  10  -4   3      100.13       99.15     18.82 o 
  11  -4   3      659.51      678.90     42.69 o 
  -9  -3   3      206.48      166.58     79.41 o 
  -8  -3   3       42.92       52.07     10.65 o 
  -7  -3   3     1646.01     1664.52     48.98 o 
  -6  -3   3      196.41      210.46     10.12 o 
  -5  -3   3     1726.16     1739.73     37.91 o 
  -4  -3   3     3393.28     3478.90     69.67 o 
  -3  -3   3      956.93     1026.15     23.64 o 
  -2  -3   3     1676.35     1664.82     43.11 o 
  -1  -3   3     4244.85     4100.41     79.59 o 
   0  -3   3     4310.63     4102.91     96.74 o 
   1  -3   3      553.50      512.79     12.36 o 
   2  -3   3     3068.44     3184.65    157.22 o 
   3  -3   3     9115.93     9491.10    217.93 o 
   4  -3   3     2819.28     3122.54     74.72 o 
   5  -3   3     2811.08     2830.45     84.46 o 
   6  -3   3     3981.01     4325.87    155.15 o 
   7  -3   3      344.19      329.58     22.49 o 
   8  -3   3      231.55      233.64     20.20 o 
   9  -3   3     2271.32     2273.10     92.72 o 
  10  -3   3     1122.18     1152.42     40.24 o 
  11  -3   3      113.83       98.60     14.51 o 
 -10  -2   3     1198.51     1289.80     45.24 o 
  -9  -2   3      423.15      451.98     23.34 o 
  -8  -2   3       36.70       41.65     10.19 o 
  -7  -2   3      607.66      619.47     23.99 o 
  -6  -2   3     3114.84     3290.11     67.02 o 
  -5  -2   3       26.00       37.22      5.10 o 
  -4  -2   3       56.62       56.40      5.02 o 
  -3  -2   3     5576.85     5981.98    114.87 o 
  -2  -2   3     5117.39     5156.25     99.12 o 
  -1  -2   3        4.32        3.70      1.84 o 
   0  -2   3     3702.85     3660.83     70.83 o 
   1  -2   3     6750.82     6600.06    124.94 o 
   2  -2   3        1.42        7.40      4.36 o 
   3  -2   3     2635.37     2749.38     65.51 o 
   4  -2   3     7549.70     7760.54    178.29 o 
   5  -2   3       68.53       46.32      4.74 o 
   6  -2   3      366.84      381.91     15.42 o 
   7  -2   3     1671.42     1707.70     48.52 o 
   8  -2   3      130.31      102.60     10.55 o 
   9  -2   3      361.16      336.60     40.62 o 
  10  -2   3       61.68       59.94     11.30 o 
  11  -2   3      419.64      475.49     24.82 o 
 -10  -1   3      374.30      363.48     22.06 o 
  -9  -1   3      636.95      650.42     28.23 o 
  -8  -1   3     1056.82     1124.00     37.65 o 
  -7  -1   3     1354.49     1316.84     40.57 o 
  -6  -1   3        2.89       13.55      8.72 o 
  -5  -1   3      796.12      773.89     19.28 o 
  -4  -1   3      377.47      293.28      9.64 o 
  -3  -1   3      313.32      294.43      9.06 o 
  -2  -1   3      708.33      685.30     15.80 o 
  -1  -1   3     5083.97     5273.73    100.34 o 
   0  -1   3     4282.78     4317.52     82.45 o 
   1  -1   3    10120.42    10655.35    199.54 o 
   2  -1   3     2477.14     2467.26     58.11 o 
   3  -1   3     7441.81     7526.28    172.34 o 
   4  -1   3     1022.94     1085.42     23.05 o 
   5  -1   3     9572.91    10009.36    188.04 o 
   6  -1   3     1013.13      969.92     29.53 o 
   7  -1   3      304.80      311.19     14.77 o 
   8  -1   3      786.61      751.89     26.62 o 
   9  -1   3      916.56      890.02     31.48 o 
  10  -1   3     1711.70     1578.48     48.84 o 
  11  -1   3        0.20        2.75      9.25 o 
  12  -1   3      616.13      651.54     29.52 o 
 -10   0   3      823.57      851.03     40.16 o 
  -9   0   3      256.29      283.19     18.83 o 
  -8   0   3      299.41      288.75     17.67 o 
  -7   0   3      264.97      284.02     16.22 o 
  -6   0   3     1890.89     1840.13     51.61 o 
  -5   0   3      289.92      284.84     10.13 o 
  -4   0   3      281.96      266.06      9.48 o 
  -3   0   3     4279.91     4431.16     85.62 o 
  -2   0   3     2554.75     2519.42     49.70 o 
  -1   0   3        9.61       14.87      2.12 o 
   0   0   3    13426.32    13787.64    257.06 o 
   1   0   3     1424.87     1460.53     28.94 o 
   2   0   3      279.31      260.06      8.42 o 
   3   0   3       26.74       33.64      2.70 o 
   4   0   3    13876.55    14509.93    360.63 o 
   5   0   3     4789.65     5146.42     98.32 o 
   6   0   3      109.86       86.81      7.62 o 
   7   0   3     1661.48     1608.11     45.43 o 
   8   0   3      941.56      916.95     30.66 o 
   9   0   3       14.01       10.07      7.25 o 
  10   0   3     1022.97      912.35     32.76 o 
  11   0   3     1753.83     1644.85     51.76 o 
  12   0   3       32.98       36.93     11.35 o 
 -10   1   3        7.43        6.43     10.37 o 
  -9   1   3      946.27      981.37     36.01 o 
  -8   1   3      673.61      676.46     26.92 o 
  -7   1   3       98.27      105.14     11.35 o 
  -6   1   3     1102.07     1025.71     32.44 o 
  -5   1   3     2379.69     2411.10     63.75 o 
  -4   1   3     2325.85     2384.63     48.45 o 
  -3   1   3      473.58      495.68     14.59 o 
  -2   1   3    15758.86    17255.37    275.04 o 
  -1   1   3     6374.88     6459.90    122.04 o 
   0   1   3     3147.44     3256.02     53.41 o 
   1   1   3     2259.72     2287.72     54.20 o 
   2   1   3     6446.42     6605.34    124.16 o 
   3   1   3     1696.06     1821.30     36.27 o 
   4   1   3     4589.70     5398.04    102.73 o 
   5   1   3     8490.60     8973.62    169.45 o 
   6   1   3      618.86      549.76     24.85 o 
   7   1   3       47.43       55.55      7.30 o 
   8   1   3      802.28      782.40     26.93 o 
   9   1   3      304.51      308.23     16.87 o 
  10   1   3     1590.85     1441.83     51.18 o 
  11   1   3      198.91      209.50     16.54 o 
  12   1   3      301.80      273.10     19.64 o 
 -10   2   3      350.47      346.92     21.75 o 
  -9   2   3      347.03      302.44     19.15 o 
  -8   2   3       51.01       51.18     10.55 o 
  -7   2   3     1228.90     1257.65     39.89 o 
  -6   2   3     1241.38     1215.08     81.25 o 
  -5   2   3       62.38       67.83     19.61 o 
  -4   2   3     1045.96      998.73     22.99 o 
  -3   2   3      718.62      589.11     14.81 o 
  -2   2   3     1134.40     1104.58     23.67 o 
  -1   2   3      352.54      361.68     10.61 o 
   0   2   3    17493.82    17843.61    332.80 o 
   1   2   3     2487.17     2563.99     61.14 o 
   2   2   3     2980.68     3098.03     59.59 o 
   3   2   3       98.90      130.06      4.93 o 
   4   2   3     7081.49     7227.13    164.08 o 
   5   2   3     1422.16     1457.46     30.63 o 
   6   2   3     2688.83     2778.43     55.73 o 
   7   2   3     1385.08     1301.47     37.96 o 
   8   2   3      382.86      354.85     20.20 o 
   9   2   3      193.98      173.67     17.21 o 
  10   2   3     1017.31     1013.91     35.19 o 
  11   2   3     2385.43     2211.35     65.22 o 
  12   2   3       86.72       79.41     13.47 o 
 -10   3   3        5.73        9.10     11.17 o 
  -9   3   3     1009.22     1013.76     36.96 o 
  -8   3   3     1363.47     1352.46     43.46 o 
  -7   3   3       52.73       50.03     12.62 o 
  -6   3   3      587.64      592.84     22.51 o 
  -5   3   3     1045.32     1029.70     31.73 o 
  -4   3   3     1694.31     1843.08     57.25 o 
  -3   3   3     1565.25     1674.04     39.82 o 
  -2   3   3    10269.00    10840.79    204.14 o 
  -1   3   3     6914.04     7065.10    133.68 o 
   0   3   3     1283.96     1373.08     36.95 o 
   1   3   3    13358.78    13625.75    282.28 o 
   2   3   3      178.55      214.39      8.87 o 
   3   3   3     1217.02     1320.18     27.49 o 
   4   3   3      806.54      796.73     21.78 o 
   5   3   3     4612.34     4366.79     84.95 o 
   6   3   3      230.54      257.26      9.38 o 
   7   3   3        2.04        2.34      5.35 o 
   8   3   3       72.37       60.63      8.60 o 
   9   3   3      568.00      562.17     23.53 o 
  10   3   3       44.83       45.40     10.56 o 
  11   3   3      419.38      377.43     20.92 o 
  12   3   3      943.34      996.91     37.81 o 
  -9   4   3        0.50        1.33     10.13 o 
  -8   4   3      681.29      745.98     60.36 o 
  -7   4   3     4055.33     4154.54    108.29 o 
  -6   4   3      913.83      904.48     30.57 o 
  -5   4   3      310.18      302.97     14.89 o 
  -4   4   3     1301.10     1294.08     29.31 o 
  -3   4   3     2903.09     2879.53     66.63 o 
  -2   4   3        0.10        2.52      3.89 o 
  -1   4   3     5170.30     5366.11    125.81 o 
   0   4   3     3250.98     3207.44     77.19 o 
   1   4   3     1536.49     1611.07     41.13 o 
   2   4   3     1850.61     1809.99     36.67 o 
   3   4   3      320.17      284.16      8.61 o 
   4   4   3     3252.85     3341.14     65.92 o 
   5   4   3      128.97      121.57      6.52 o 
   6   4   3     2355.97     2406.79     49.70 o 
   7   4   3     2140.92     2099.88     44.73 o 
   8   4   3        3.50        2.70      6.65 o 
   9   4   3       41.08       30.93      9.25 o 
  10   4   3      967.57      950.68     34.08 o 
  11   4   3     1509.24     1456.40     47.87 o 
  12   4   3      108.74      124.62     14.92 o 
  -9   5   3      233.79      245.07     19.64 o 
  -8   5   3      303.08      374.65     21.54 o 
  -7   5   3      116.00      132.47     14.69 o 
  -6   5   3     2579.72     2551.79     70.15 o 
  -5   5   3     1557.92     1634.19     61.05 o 
  -4   5   3      359.67      344.87     15.29 o 
  -3   5   3      325.53      332.13     14.42 o 
  -2   5   3     1945.48     1971.60     51.09 o 
  -1   5   3     3783.23     4056.20     97.57 o 
   0   5   3     1214.66     1261.06     27.42 o 
   1   5   3     4843.57     5100.50     98.24 o 
   2   5   3      525.65      440.26     11.93 o 
   3   5   3     1954.01     2135.94     43.76 o 
   4   5   3     1264.25     1294.38     28.50 o 
   5   5   3     5850.71     6251.80    135.32 o 
   6   5   3      275.55      272.92     10.48 o 
   7   5   3     2095.03     2064.59     44.62 o 
   8   5   3       39.67       40.63      8.75 o 
   9   5   3      261.68      262.64     16.54 o 
  10   5   3       25.14       31.87     10.55 o 
  11   5   3     1222.49     1368.41     45.77 o 
  -8   6   3       57.18       71.61     19.28 o 
  -7   6   3     1699.94     1886.60     83.08 o 
  -6   6   3       40.94       50.95     14.23 o 
  -5   6   3      474.54      430.57     29.38 o 
  -4   6   3     2451.19     2333.71    103.05 o 
  -3   6   3     1847.55     1870.39     70.69 o 
  -2   6   3      345.27      348.28     14.92 o 
  -1   6   3     4242.37     4352.96    165.02 o 
   0   6   3     7531.28     7957.48    151.92 o 
   1   6   3       44.31       55.77      5.16 o 
   2   6   3      268.72      254.52      9.14 o 
   3   6   3       49.58       67.99      5.36 o 
   4   6   3       92.09       84.43      5.96 o 
   5   6   3       30.26       29.05      5.19 o 
   6   6   3     1998.28     1987.86     43.13 o 
   7   6   3     2043.18     2084.50     45.58 o 
   8   6   3        3.95        5.91      7.25 o 
   9   6   3      303.50      289.20     22.03 o 
  10   6   3     1150.76     1121.49     38.78 o 
  11   6   3       73.73       77.64     13.72 o 
  -8   7   3      827.51      894.64     52.33 o 
  -7   7   3      255.15      215.74     24.79 o 
  -6   7   3     2766.09     2932.26    117.05 o 
  -5   7   3     1118.97     1083.76     52.79 o 
  -4   7   3       53.23       41.71      9.18 o 
  -3   7   3     1190.32     1075.99     33.17 o 
  -2   7   3     3368.30     3524.15     87.74 o 
  -1   7   3       74.71       83.46      6.53 o 
   0   7   3     3761.93     3893.07    106.45 o 
   1   7   3     4317.51     4386.71     86.98 o 
   2   7   3     1582.37     1694.69     37.00 o 
   3   7   3      324.34      355.75     27.48 o 
   4   7   3      570.14      537.01     15.62 o 
   5   7   3     1692.01     1663.18     37.17 o 
   6   7   3       25.62       42.19      6.61 o 
   7   7   3     2710.09     2721.98     58.13 o 
   8   7   3      435.12      440.10     20.61 o 
   9   7   3       30.11       27.80     10.19 o 
  10   7   3       24.05       21.95     10.70 o 
  11   7   3     1171.69     1269.21     63.35 o 
  -7   8   3     1118.74     1214.13     61.51 o 
  -6   8   3       21.37       21.12     14.23 o 
  -5   8   3      940.50      947.89     49.12 o 
  -4   8   3      649.19      708.74     39.02 o 
  -3   8   3       31.90       28.14      8.36 o 
  -2   8   3        7.81       11.87      7.44 o 
   1   8   3      514.69      540.76     20.20 o 
   2   8   3     1570.70     1605.48     57.38 o 
   3   8   3     1691.31     1595.25     76.20 o 
   4   8   3      339.91      312.96     20.53 o 
   5   8   3       16.00       20.06      6.05 o 
   6   8   3     3645.29     3686.02     82.13 o 
   7   8   3      306.54      340.13     14.58 o 
   9   8   3       53.20       72.07     17.90 o 
  10   8   3      461.70      454.44     33.97 o 
  -6   9   3      960.51     1128.75     57.38 o 
  -5   9   3      359.23      375.48     30.75 o 
  -4   9   3        5.58        0.79      8.82 o 
  -3   9   3      665.88      732.96     27.58 o 
  -2   9   3      710.45      643.87     24.83 o 
  -1   9   3        0.91        5.92      7.50 o 
   0   9   3     1026.31      985.43     49.12 o 
   1   9   3      593.39      595.07     22.37 o 
   2   9   3       10.47        6.34      7.05 o 
   3   9   3        5.43        3.24      5.59 o 
   4   9   3      403.23      392.93     27.54 o 
   5   9   3      102.57       75.60     57.15 o 
   6   9   3      375.18      344.27     26.62 o 
   7   9   3     1154.48     1238.00     56.46 o 
   8   9   3     1498.16     1572.17     66.56 o 
   9   9   3       98.32       97.31     20.20 o 
  -5  10   3      630.16      680.74     42.23 o 
  -4  10   3     1525.16     1460.62     66.56 o 
  -3  10   3      224.24      210.60     16.01 o 
  -2  10   3        6.31       10.84      9.54 o 
  -1  10   3     1670.27     1628.47     47.55 o 
   0  10   3     1345.77     1320.76     40.73 o 
   1  10   3      151.73      155.15     20.66 o 
   2  10   3     1959.69     2001.36     79.87 o 
   3  10   3     1865.40     1911.39     78.03 o 
   4  10   3      182.91      165.25     22.49 o 
   5  10   3     1089.24     1077.80     52.79 o 
   6  10   3     2380.33     2391.53     93.18 o 
   7  10   3       75.94       89.97     21.57 o 
   8  10   3     1656.28     1620.82     71.15 o 
  -3  11   3      505.27      560.93     38.56 o 
  -2  11   3        0.54       -2.75     16.07 o 
  -1  11   3      332.75      301.12     28.46 o 
   0  11   3      971.37     1043.37     51.87 o 
   1  11   3       41.24       63.80     18.36 o 
   2  11   3        8.25       12.85     14.23 o 
   3  11   3       88.75      111.54     22.03 o 
   4  11   3      375.41      365.39     32.13 o 
   5  11   3      100.19      100.07     22.49 o 
   6  11   3        0.25        4.13     18.36 o 
   7  11   3     1227.49     1226.52     61.05 o 
  -2  12   3       36.03       64.26     21.57 o 
  -1  12   3      107.89      112.46     23.41 o 
   0  12   3        1.95       13.31     17.44 o 
   1  12   3      165.82      143.22     23.41 o 
   2  12   3      828.80      899.69     50.03 o 
   3  12   3      720.54      759.69     45.90 o 
   4  12   3        1.16       11.48     18.82 o 
   5  12   3      138.61      171.68     28.00 o 
   6  12   3       47.59       59.67     23.87 o 
  -3 -11   4      470.78      479.65     26.59 o 
  -2 -11   4      254.05      216.24     19.08 o 
  -1 -11   4       18.68       24.77     11.63 o 
   0 -11   4      132.91      114.01     15.09 o 
   1 -11   4       81.29       91.37     14.44 o 
   2 -11   4      776.45      798.99     33.27 o 
   3 -11   4      207.86      230.44     32.82 o 
   4 -11   4      226.65      209.33     18.99 o 
  -5 -10   4     1082.87     1181.36     43.17 o 
  -4 -10   4       66.20       68.78     14.31 o 
  -3 -10   4      958.40      960.86     37.00 o 
  -2 -10   4     1129.37     1038.71     37.96 o 
  -1 -10   4      156.76      153.59     20.43 o 
   0 -10   4       37.27       38.40     11.67 o 
   1 -10   4     1510.06     1452.30     69.77 o 
   2 -10   4      746.20      696.79     32.82 o 
   3 -10   4     1422.03     1399.10     51.64 o 
   4 -10   4      780.12      849.21     55.31 o 
   5 -10   4      237.99      254.76     24.79 o 
   6 -10   4        1.21        0.00     12.39 o 
  -6  -9   4        0.31        4.86     11.68 o 
  -5  -9   4      413.05      387.10     23.21 o 
  -4  -9   4      168.87      156.76     26.16 o 
  -3  -9   4        0.41        2.78     10.13 o 
  -2  -9   4      268.92      234.06     19.05 o 
  -1  -9   4     1372.59     1328.78    115.67 o 
   0  -9   4      255.65      243.27     28.23 o 
   1  -9   4        0.52        2.54      9.25 o 
   2  -9   4     1129.14     1075.23     37.11 o 
   3  -9   4      751.50      688.44     28.22 o 
   4  -9   4       27.16       15.96     11.25 o 
   5  -9   4        8.09        2.99      9.92 o 
  -7  -8   4       50.34       48.66     17.90 o 
  -6  -8   4       45.09       49.63     13.12 o 
  -5  -8   4     2262.70     2200.55     84.92 o 
  -4  -8   4       22.14       19.21     10.37 o 
  -3  -8   4     3127.60     3062.84     81.57 o 
  -2  -8   4     1637.58     1632.14     49.15 o 
  -1  -8   4       81.30       81.80     11.84 o 
   0  -8   4      127.32      109.94     12.17 o 
   1  -8   4     1856.04     1700.43     49.61 o 
   2  -8   4     1117.38     1108.10     36.46 o 
   3  -8   4      851.88      856.17     30.79 o 
   4  -8   4      617.58      603.60     29.38 o 
  -8  -7   4     1358.54     1326.13     66.56 o 
  -7  -7   4      846.06      775.76     45.90 o 
  -6  -7   4       96.69       97.13     13.79 o 
  -5  -7   4      904.62      879.65     47.74 o 
  -4  -7   4     1406.84     1347.90     42.49 o 
  -3  -7   4       24.95       38.26      9.21 o 
  -2  -7   4      812.11      735.47     27.10 o 
  -1  -7   4     1971.63     1894.77     53.36 o 
   0  -7   4      197.24      200.49     13.95 o 
   1  -7   4        0.33       -1.18      6.72 o 
   2  -7   4     3580.64     3487.64     88.14 o 
   3  -7   4     1860.27     1865.38     57.61 o 
   4  -7   4      233.27      270.83     22.49 o 
   9  -7   4      910.06     1079.17     55.54 o 
  -8  -6   4      174.59      158.36     24.33 o 
  -7  -6   4      392.06      365.39     30.75 o 
  -6  -6   4      587.47      612.55     25.64 o 
  -5  -6   4      180.43      160.59     13.95 o 
  -4  -6   4      691.81      653.92     25.29 o 
  -3  -6   4     1596.35     1604.67     55.77 o 
  -2  -6   4      839.46      792.26     27.58 o 
  -1  -6   4      546.92      562.07     22.06 o 
   0  -6   4     1299.27     1173.15     35.53 o 
   1  -6   4      463.39      449.40     51.41 o 
   2  -6   4      642.82      654.66     31.21 o 
   3  -6   4     1682.57     1575.71     63.80 o 
   4  -6   4      933.96      810.16     25.44 o 
   5  -6   4      367.86      420.84     36.49 o 
   6  -6   4       37.90       44.07     11.48 o 
   7  -6   4     1501.30     1567.12     65.64 o 
   8  -6   4     1513.62     1425.28     63.35 o 
   9  -6   4       72.70       73.44     17.90 o 
  10  -6   4      690.88      671.10     42.23 o 
  -9  -5   4      151.24      162.95     25.71 o 
  -8  -5   4     1116.98     1169.60     58.76 o 
  -7  -5   4       26.68       26.16     14.23 o 
  -6  -5   4      158.71      170.61     16.30 o 
  -5  -5   4     1286.97     1192.33     42.92 o 
  -4  -5   4     2626.64     2519.13    120.49 o 
  -3  -5   4      191.92      180.49     26.16 o 
  -2  -5   4     3265.47     3071.61     92.72 o 
  -1  -5   4     2776.68     2773.80     94.56 o 
   0  -5   4       60.72       54.61      9.18 o 
   1  -5   4        1.57        1.39      5.35 o 
   2  -5   4     1283.32     1180.44     26.81 o 
   3  -5   4     1079.53     1197.05     32.92 o 
   4  -5   4        0.84       20.58     17.44 o 
   5  -5   4      626.40      604.87     20.77 o 
   6  -5   4     1518.23     1809.94     71.61 o 
   7  -5   4       46.46       44.53     12.39 o 
   8  -5   4      513.30      530.18     32.59 o 
   9  -5   4     1260.41     1361.47     62.89 o 
  10  -5   4      402.19      490.70     35.35 o 
  -9  -4   4      145.07      126.69     23.41 o 
  -8  -4   4       42.93       45.44     16.52 o 
  -7  -4   4     2617.79     2532.45    100.99 o 
  -6  -4   4     1723.32     1714.59     48.53 o 
  -5  -4   4       43.18       37.16      8.42 o 
  -4  -4   4      924.81      881.75     28.37 o 
  -3  -4   4     2736.18     2677.38     67.90 o 
  -2  -4   4      218.11      205.41     11.36 o 
  -1  -4   4     1055.80      935.76     28.37 o 
   0  -4   4     2191.54     2250.34     57.53 o 
   1  -4   4     2939.77     2980.58     73.43 o 
   2  -4   4      332.74      365.06     10.66 o 
   3  -4   4     4034.97     4362.41    103.42 o 
   4  -4   4     5223.12     5550.86    130.64 o 
   5  -4   4       66.05       54.57      6.60 o 
   6  -4   4     2876.98     3220.53    118.43 o 
   7  -4   4     1239.09     1299.51     56.00 o 
   8  -4   4      630.74      619.69     34.89 o 
   9  -4   4      577.04      608.67     36.26 o 
  10  -4   4     1912.47     1877.88     81.25 o 
  11  -4   4      153.19      156.53     23.87 o 
  -9  -3   4      530.86      616.47     41.77 o 
  -8  -3   4      445.48      452.60     33.51 o 
  -7  -3   4       41.53       18.19     24.10 o 
  -6  -3   4      665.59      682.54     24.10 o 
  -5  -3   4     2102.28     1840.83     98.21 o 
  -4  -3   4      127.30      115.01      7.07 o 
  -3  -3   4       99.69       90.60      7.40 o 
  -2  -3   4     4405.09     4326.90    103.21 o 
  -1  -3   4     2771.82     2812.06     94.01 o 
   0  -3   4      340.83      359.27     13.96 o 
   1  -3   4     1899.34     1853.24     37.94 o 
   2  -3   4     1966.00     1856.39     43.30 o 
   3  -3   4      211.57      195.02      8.69 o 
   4  -3   4      523.28      455.08     15.26 o 
   5  -3   4      836.40      671.96     20.52 o 
   6  -3   4     2069.31     2205.62     84.00 o 
   7  -3   4       22.76       27.08     10.10 o 
   8  -3   4     1715.02     1633.22     68.40 o 
   9  -3   4     1080.70     1048.88     50.95 o 
  10  -3   4        1.56        4.13     11.93 o 
  11  -3   4      236.50      236.86     25.71 o 
 -10  -2   4     2069.12     2117.03     93.18 o 
  -9  -2   4      134.59      127.70     14.74 o 
  -8  -2   4      765.61      801.47     30.79 o 
  -7  -2   4     2495.46     2467.97     68.32 o 
  -6  -2   4     2072.27     2138.12     59.23 o 
  -5  -2   4      540.85      546.87     16.01 o 
  -4  -2   4     5182.28     5061.10     98.89 o 
  -3  -2   4     3612.43     3740.40     73.92 o 
  -2  -2   4       49.28       64.26      4.76 o 
  -1  -2   4     6030.55     6316.49    120.65 o 
   0  -2   4     2092.15     1981.34     40.06 o 
   1  -2   4      206.18      171.29      6.08 o 
   2  -2   4      290.02      253.62     13.31 o 
   3  -2   4     2333.56     2146.05     52.47 o 
   4  -2   4     4621.51     5055.42    118.18 o 
   5  -2   4       78.23       77.95      6.07 o 
   6  -2   4     3142.76     3074.56    112.92 o 
   7  -2   4     2302.65     2480.12     94.56 o 
   8  -2   4        0.30        1.38      6.47 o 
   9  -2   4      769.64      759.80     40.62 o 
  10  -2   4     1160.69     1149.55     39.10 o 
  11  -2   4      261.58      259.43     18.50 o 
  12  -2   4      192.79      207.96     18.34 o 
 -10  -1   4      616.56      659.26     58.07 o 
  -9  -1   4     1024.67     1047.17     37.98 o 
  -8  -1   4      140.56      138.18     13.96 o 
  -7  -1   4       81.51       65.96     10.37 o 
  -6  -1   4     2289.89     2206.50     66.79 o 
  -5  -1   4     1499.51     1429.95     32.16 o 
  -4  -1   4      177.55      207.42      8.64 o 
  -3  -1   4      114.12      207.72      8.02 o 
  -2  -1   4     1135.98     1032.01     22.95 o 
  -1  -1   4     2033.47     2144.15     43.15 o 
   0  -1   4      647.39      686.11     15.71 o 
   1  -1   4     5661.06     5640.54    107.31 o 
   2  -1   4     5854.85     6049.12    159.05 o 
   3  -1   4      145.82      165.77      8.03 o 
   4  -1   4     1189.17     1181.83     30.65 o 
   5  -1   4     7588.45     7824.11    179.82 o 
   6  -1   4      182.64      178.11     10.37 o 
   7  -1   4     1140.62     1069.21     33.10 o 
   8  -1   4     2443.01     2401.16     65.54 o 
   9  -1   4      961.83      856.99     30.19 o 
  10  -1   4      112.69       97.64     12.17 o 
  11  -1   4      282.93      269.03     18.50 o 
  12  -1   4      781.67      785.12     49.80 o 
 -10   0   4     1344.52     1364.97    100.99 o 
  -9   0   4      107.02      107.45     14.42 o 
  -8   0   4     1278.00     1290.59     55.54 o 
  -7   0   4      614.26      584.32     24.18 o 
  -6   0   4     1233.58     1249.06     38.45 o 
  -5   0   4      971.95      967.51     23.43 o 
  -4   0   4     2950.41     2951.23     59.36 o 
  -3   0   4     1850.71     1883.86     39.20 o 
  -2   0   4       43.67       48.39      4.04 o 
  -1   0   4     4925.91     5074.39     97.06 o 
   0   0   4     3183.89     3153.28     61.12 o 
   1   0   4      408.25      387.47      9.80 o 
   2   0   4     3127.65     2997.78     71.05 o 
   3   0   4     5243.42     5154.26    119.62 o 
   4   0   4     3424.77     3348.10     65.23 o 
   5   0   4       20.24       15.08      3.00 o 
   6   0   4     5149.03     5179.41     99.88 o 
   7   0   4     4047.80     4145.91    104.80 o 
   8   0   4      299.16      306.81     29.38 o 
   9   0   4     2920.12     2771.85     75.45 o 
  10   0   4     1912.84     1765.24     53.05 o 
  11   0   4      111.89       95.54     12.97 o 
  12   0   4      475.81      420.07     23.21 o 
 -10   1   4      206.51      188.13     21.80 o 
  -9   1   4     1867.46     1880.50     57.60 o 
  -8   1   4        6.49        4.56      8.92 o 
  -7   1   4        0.62        4.18      7.77 o 
  -6   1   4     1475.09     1511.58     44.44 o 
  -5   1   4     4774.53     5005.40    124.90 o 
  -4   1   4     1065.58     1093.13     25.28 o 
  -3   1   4     1815.54     1803.74     37.60 o 
  -2   1   4     6315.39     6718.13    127.94 o 
  -1   1   4     2361.11     2395.44     50.26 o 
   0   1   4     1453.30     1519.54     30.78 o 
   1   1   4     7533.29     7726.31    145.59 o 
   2   1   4     2116.50     2077.44     50.48 o 
   3   1   4     1269.31     1188.26     24.83 o 
   4   1   4     5886.07     6391.74    121.54 o 
   5   1   4     6018.62     6145.46    117.43 o 
   6   1   4       58.13       98.49      5.38 o 
   7   1   4     2029.84     2000.84     54.50 o 
   8   1   4     4184.50     4127.57    105.61 o 
   9   1   4       36.23       27.00      8.42 o 
  10   1   4       47.95       39.07      9.74 o 
  11   1   4      777.86      749.58     30.02 o 
  12   1   4      412.09      485.70     25.14 o 
  -9   2   4       56.97       79.89     13.63 o 
  -8   2   4     1503.06     1565.68     49.13 o 
  -7   2   4      224.33      222.82     15.07 o 
  -6   2   4      226.79      204.06     13.30 o 
  -5   2   4     1476.69     1464.98     42.31 o 
  -4   2   4      225.92      186.56      8.22 o 
  -3   2   4      146.01      216.74      8.33 o 
  -2   2   4        6.91        3.57      2.82 o 
  -1   2   4     1407.59     1345.65     28.17 o 
   0   2   4     4240.45     4500.37     86.19 o 
   1   2   4      940.40      920.22     24.75 o 
   2   2   4     8787.62     8823.28    202.63 o 
   3   2   4     5747.76     6104.67    116.05 o 
   4   2   4      506.61      460.94     11.92 o 
   5   2   4     2495.12     2536.81     50.91 o 
   6   2   4     4077.04     4059.17    122.59 o 
   7   2   4      183.41      170.47     11.19 o 
   8   2   4      176.34      174.27     12.32 o 
   9   2   4     3276.86     3173.24     84.67 o 
  10   2   4      416.33      403.54     20.12 o 
  11   2   4      108.09      105.20     13.12 o 
  12   2   4      120.39      109.20     14.27 o 
  -9   3   4     1272.60     1359.85     46.18 o 
  -8   3   4        3.27        2.85      9.35 o 
  -7   3   4      504.43      501.54     22.33 o 
  -6   3   4      299.49      305.45     16.27 o 
  -4   3   4      393.28      426.66     13.15 o 
  -3   3   4      958.51      940.77     22.28 o 
  -2   3   4      537.78      478.53     12.78 o 
  -1   3   4       69.74       66.00      4.04 o 
   0   3   4      220.19      177.52      8.60 o 
   1   3   4     8724.47     8772.17    356.43 o 
   2   3   4       14.72       11.51      1.90 o 
   3   3   4     1013.75      904.46     25.79 o 
   4   3   4     1526.69     1602.67     33.48 o 
   5   3   4     8553.04     8994.30    170.53 o 
   6   3   4     1116.06     1239.98     27.64 o 
   7   3   4     1747.86     1735.47     37.40 o 
   8   3   4     4502.84     4319.61    115.67 o 
   9   3   4        0.28        8.24      7.91 o 
  10   3   4     1083.09     1028.11     35.69 o 
  11   3   4     1615.72     1564.71     50.11 o 
  12   3   4      713.94      752.96     31.62 o 
  -9   4   4      739.07      761.10     32.56 o 
  -8   4   4     1253.38     1359.27     44.98 o 
  -7   4   4       48.31       38.35     10.05 o 
  -6   4   4       42.46       35.05      8.93 o 
  -5   4   4     1195.50     1125.82     85.38 o 
  -4   4   4     2465.56     2553.56     52.96 o 
  -3   4   4       19.12       28.28      4.65 o 
  -2   4   4      284.50      288.05      9.48 o 
  -1   4   4     5760.25     6008.56    141.63 o 
   0   4   4     1782.75     1716.24     57.15 o 
   1   4   4      571.10      584.34     13.84 o 
   2   4   4     6913.01     7205.22    143.33 o 
   3   4   4     2340.47     2573.22     51.31 o 
   4   4   4        2.33        3.30      3.06 o 
   5   4   4     8475.86     9165.41    174.43 o 
   6   4   4     3077.80     3207.96     64.68 o 
   7   4   4        0.35        1.53      4.32 o 
   8   4   4      223.31      221.93     13.91 o 
   9   4   4     1199.07     1184.46     38.44 o 
  10   4   4       25.82       36.51     11.48 o 
  11   4   4      318.08      289.51     19.12 o 
  12   4   4      700.44      747.66     60.36 o 
  -8   5   4       57.35       71.46     13.14 o 
  -7   5   4      763.44      780.92     30.32 o 
  -6   5   4      355.09      312.66     17.06 o 
  -5   5   4       53.08       42.96      8.49 o 
  -4   5   4     1226.87     1171.96     37.53 o 
  -3   5   4      823.09      784.74     25.22 o 
  -2   5   4       50.28       86.91      8.11 o 
  -1   5   4      100.90       94.41     12.16 o 
   0   5   4      209.31      168.18     15.62 o 
   1   5   4     6135.43     6547.81    153.87 o 
   2   5   4      539.47      559.21     18.42 o 
   3   5   4     2593.39     2623.12     52.98 o 
   4   5   4     3179.13     3372.23     67.11 o 
   5   5   4      748.65      744.14     18.77 o 
   6   5   4       82.33       91.01      6.71 o 
   7   5   4     1562.81     1608.24     36.07 o 
   8   5   4     2490.98     2444.27     66.98 o 
   9   5   4        6.04       14.62      8.42 o 
  10   5   4     2232.44     2105.08     88.13 o 
  11   5   4      413.63      422.15     22.87 o 
  12   5   4      345.49      342.46     21.91 o 
  -8   6   4      949.31     1028.22     56.46 o 
  -7   6   4        1.16       -5.97     12.39 o 
  -6   6   4      747.62      649.52     39.02 o 
  -5   6   4      195.29      202.89     21.57 o 
  -4   6   4      488.61      419.96     30.98 o 
  -3   6   4      108.38      113.28     10.33 o 
  -2   6   4     3757.47     3951.60     97.20 o 
  -1   6   4     2357.03     2466.42     63.46 o 
   0   6   4      791.08      908.12     49.57 o 
   1   6   4     2180.22     2461.06     62.85 o 
   2   6   4     3863.05     3940.82     78.35 o 
   3   6   4     1059.08     1084.26     25.00 o 
   4   6   4        9.69       29.48      4.58 o 
   5   6   4     1497.41     1487.20     33.26 o 
   6   6   4     1277.33     1296.67     36.48 o 
   7   6   4        0.28        1.31      5.21 o 
   8   6   4      164.96      170.29     12.97 o 
   9   6   4      430.07      477.62     21.89 o 
  10   6   4      116.43      129.15     13.95 o 
  11   6   4       24.14       20.47     11.19 o 
  -7   7   4      605.39      716.54     44.07 o 
  -6   7   4      454.39      401.19     32.13 o 
  -5   7   4       67.49       66.56     15.61 o 
  -4   7   4      496.25      501.26     32.13 o 
  -3   7   4     1140.87     1101.52     34.29 o 
  -2   7   4       10.43       11.86      6.65 o 
  -1   7   4     1326.50     1277.50     71.38 o 
   0   7   4     2715.88     2886.11     73.54 o 
   1   7   4     1918.55     1821.18     49.11 o 
   2   7   4        9.48       10.19      4.41 o 
   3   7   4     1515.31     1388.13     43.61 o 
   4   7   4     1125.80     1266.16     43.84 o 
   5   7   4      673.37      602.97     54.36 o 
   6   7   4     1185.61     1111.85     27.54 o 
   7   7   4      559.66      534.87     17.31 o 
   8   7   4      245.69      241.08     15.26 o 
   9   7   4        7.82        7.11      9.07 o 
  10   7   4      557.54      582.14     26.13 o 
  11   7   4      399.93      403.65     22.69 o 
  -7   8   4       79.55       49.57     19.74 o 
  -6   8   4     1371.91     1425.28     67.94 o 
  -5   8   4      872.40      914.84     48.66 o 
  -4   8   4       81.51       73.79     50.03 o 
  -3   8   4      187.85      197.96     13.95 o 
  -2   8   4      526.58      572.32     22.54 o 
  -1   8   4        1.36        6.83      6.51 o 
   0   8   4       44.49       52.15      8.56 o 
   1   8   4     1279.31     1243.32     89.97 o 
   2   8   4     1788.11     1819.19    107.18 o 
   3   8   4       74.73       75.10     10.56 o 
   4   8   4     1318.66     1290.11     38.30 o 
   6   8   4      491.25      464.99     28.92 o 
   7   8   4        2.93        7.96      6.67 o 
   8   8   4      280.38      300.80     17.69 o 
   9   8   4      151.18      124.82     13.95 o 
  10   8   4        1.00        2.49     10.37 o 
  -6   9   4      113.67      117.97     21.57 o 
  -5   9   4      213.35      193.25     23.87 o 
  -3   9   4     1600.94     1617.89     48.28 o 
  -2   9   4       76.58       59.03     10.58 o 
  -1   9   4      719.97      697.78     26.13 o 
   0   9   4     1484.01     1465.35     43.15 o 
   1   9   4     1000.30      975.22     33.05 o 
   2   9   4     1590.38     1565.39     45.28 o 
   3   9   4      313.45      356.89     47.51 o 
   4   9   4      207.78      193.36     13.45 o 
   5   9   4        0.19       -1.06      7.28 o 
   6   9   4     1019.73     1044.35     44.07 o 
   7   9   4      827.63      863.02     31.16 o 
   8   9   4       42.14       61.05     18.36 o 
  -5  10   4      481.10      557.26     39.48 o 
  -4  10   4       60.84       69.31     18.82 o 
  -3  10   4      281.18      275.01     18.17 o 
  -2  10   4     2038.91     1792.50     55.08 o 
  -1  10   4      217.94      207.67     15.29 o 
   0  10   4      452.97      418.78     20.05 o 
   1  10   4     1241.09     1251.47     39.43 o 
   2  10   4      532.92      498.90     33.05 o 
   3  10   4       94.45       94.06     11.30 o 
   4  10   4      201.23      217.12     23.87 o 
   5  10   4      296.81      342.43     28.92 o 
   6  10   4      219.63      177.64     23.87 o 
   7  10   4      833.06      884.55     47.28 o 
   8  10   4      346.11      427.81     33.97 o 
  -4  11   4      572.40      632.54     40.85 o 
  -3  11   4       59.20       93.32     14.18 o 
  -2  11   4      237.75      229.86     21.80 o 
  -1  11   4      408.14      412.43     21.68 o 
   0  11   4      254.54      260.73     26.16 o 
   1  11   4      196.29      182.69     22.49 o 
   2  11   4      526.24      463.62     32.59 o 
   3  11   4     1161.68     1240.75     59.21 o 
   4  11   4       80.86       75.74     19.28 o 
   5  11   4     1024.70     1030.06     52.79 o 
   6  11   4       79.85      104.20     23.41 o 
   7  11   4      325.96      336.01     32.59 o 
  -2  12   4      102.92      166.63     26.16 o 
  -1  12   4        6.92        5.51     16.98 o 
   0  12   4      339.02      350.24     32.13 o 
   1  12   4      697.81      736.28     44.98 o 
   2  12   4        0.41        1.38     14.23 o 
   3  12   4      357.24      364.93     33.51 o 
   4  12   4       35.54       30.30     18.82 o 
   5  12   4        3.69       11.48     19.74 o 
   6  12   4      143.09      160.20     26.62 o 
  -2 -11   5      356.84      341.55     23.31 o 
  -1 -11   5      132.75      153.33     17.12 o 
   0 -11   5        3.04        3.31     10.84 o 
   1 -11   5        9.13       15.40     11.19 o 
   2 -11   5      238.98      272.83     20.59 o 
   3 -11   5       51.18       47.94     13.59 o 
  -4 -10   5      185.87      182.19     18.56 o 
  -3 -10   5      742.86      764.81     33.10 o 
  -2 -10   5      221.16      192.50     17.99 o 
  -1 -10   5        0.43        2.57      9.59 o 
   0 -10   5      517.82      501.98     25.32 o 
   1 -10   5      232.73      230.21     18.01 o 
   2 -10   5       16.19       13.25     10.52 o 
   3 -10   5      553.08      595.12     28.07 o 
   4 -10   5      770.65      803.84     33.10 o 
   5 -10   5        0.24       -4.59     13.77 o 
  -5  -9   5      181.76      196.78     18.61 o 
  -4  -9   5       91.64       95.89     14.56 o 
  -3  -9   5      165.27      173.44     17.02 o 
  -2  -9   5     1148.87     1111.85     39.44 o 
  -1  -9   5      346.98      342.19     20.61 o 
   0  -9   5       37.49       30.55     10.52 o 
   1  -9   5     1319.45     1265.80     42.01 o 
   2  -9   5      950.14      879.93     33.39 o 
   3  -9   5       56.35       56.43     17.67 o 
   4  -9   5      362.17      356.73     20.92 o 
   5  -9   5      573.74      536.60     34.89 o 
   6  -9   5       18.96       33.51     13.77 o 
  -6  -8   5       51.45       51.06     14.05 o 
  -5  -8   5        1.07        1.97      9.91 o 
  -4  -8   5      604.45      588.57     26.61 o 
  -3  -8   5      497.04      481.65     23.67 o 
  -2  -8   5       62.52       57.02     11.02 o 
  -1  -8   5      795.40      782.36     32.82 o 
   0  -8   5      192.66      173.67     16.98 o 
   1  -8   5       55.77       48.77     10.71 o 
   2  -8   5      212.97      199.33     19.97 o 
   3  -8   5     1414.69     1434.13     44.98 o 
   4  -8   5      336.98      311.15     18.18 o 
   5  -8   5      104.54       45.10     21.57 o 
  -7  -7   5        0.95        4.13     15.61 o 
  -6  -7   5      399.30      396.81     22.88 o 
  -5  -7   5      263.05      217.49     17.04 o 
  -4  -7   5      904.39      896.68     36.03 o 
  -3  -7   5      479.00      462.11     28.69 o 
  -2  -7   5     2763.02     2659.71     76.43 o 
  -1  -7   5     1160.97     1132.85     47.97 o 
   0  -7   5      168.62      157.67     13.30 o 
   1  -7   5      888.95      868.38     30.67 o 
   2  -7   5     1454.64     1379.01     42.28 o 
   3  -7   5        0.13        0.31      7.71 o 
   4  -7   5     4026.72     4023.93    100.79 o 
   5  -7   5     1440.61     1161.80     50.95 o 
  -8  -6   5     1144.69     1200.81     63.35 o 
  -7  -6   5      589.06      625.65     41.31 o 
  -6  -6   5      168.24      138.43     15.09 o 
  -5  -6   5       85.41       88.60     12.98 o 
  -4  -6   5     1123.17     1069.60     35.84 o 
  -3  -6   5       13.82       10.21      9.87 o 
  -2  -6   5      308.74      292.17     16.88 o 
  -1  -6   5      891.96      870.74     35.80 o 
   0  -6   5     1595.82     1465.21     42.66 o 
   1  -6   5       61.57       66.67      9.41 o 
   2  -6   5      651.22      597.92     23.02 o 
   3  -6   5     1376.91     1334.70     39.71 o 
   4  -6   5      263.88      232.73     19.74 o 
   5  -6   5      450.07      448.47     27.08 o 
   7  -6   5      928.89     1066.78     48.66 o 
   8  -6   5       10.95       10.56     13.31 o 
   9  -6   5     1198.08     1234.78     58.76 o 
  10  -6   5      938.19     1062.19     54.62 o 
  -8  -5   5      249.09      268.99     29.38 o 
  -7  -5   5       99.51      142.76     22.49 o 
  -6  -5   5      428.38      487.14     23.17 o 
  -5  -5   5       52.51       52.64     10.71 o 
  -4  -5   5      846.47      853.36     29.84 o 
  -3  -5   5     1993.78     1867.47     51.88 o 
  -2  -5   5     3888.88     3779.68     94.17 o 
  -1  -5   5      671.07      673.63     24.18 o 
   0  -5   5     3514.61     3412.16     85.25 o 
   1  -5   5      998.75      976.22     35.12 o 
   2  -5   5      476.63      442.83     18.18 o 
   3  -5   5        9.43       12.74      6.47 o 
   4  -5   5     2736.41     2742.48     68.62 o 
   5  -5   5      698.83      668.89     22.54 o 
   6  -5   5      102.38      108.79     13.31 o 
   7  -5   5      446.30      449.85     28.00 o 
   8  -5   5      655.27      756.02     39.94 o 
   9  -5   5      359.42      403.03     29.84 o 
  10  -5   5       34.23       34.89     15.61 o 
  -9  -4   5        1.43       10.56     18.36 o 
  -8  -4   5      824.96      902.91     50.95 o 
  -7  -4   5     1566.30     1613.48     72.07 o 
  -6  -4   5       33.33       53.24     10.55 o 
  -5  -4   5      262.31      264.45     15.42 o 
  -4  -4   5      492.47      419.71     18.66 o 
  -3  -4   5     1367.89     1401.51     43.38 o 
  -2  -4   5     1321.51     1346.82     38.91 o 
  -1  -4   5     4123.56     3966.62     96.74 o 
   0  -4   5     1754.34     1760.46     47.34 o 
   1  -4   5      165.30      147.17     10.06 o 
   2  -4   5     1733.99     1750.32     60.25 o 
   3  -4   5     6854.84     7343.15    171.05 o 
   4  -4   5      127.49      124.87      8.49 o 
   5  -4   5     1276.31     1300.66     35.84 o 
   7  -4   5      738.03      789.99     38.10 o 
   8  -4   5      155.46      151.02     17.44 o 
   9  -4   5      660.49      698.64     39.48 o 
  10  -4   5      802.61      846.90     46.36 o 
  11  -4   5        5.24       -0.46     15.15 o 
  -9  -3   5      361.31      395.22     34.89 o 
  -8  -3   5       77.28       72.53     18.36 o 
  -7  -3   5     2928.61     2875.35    112.46 o 
  -6  -3   5     1177.39     1153.61     35.73 o 
  -5  -3   5        9.23        9.19      5.45 o 
  -4  -3   5      365.35      364.01     22.49 o 
  -3  -3   5     3971.07     3949.19     96.09 o 
  -2  -3   5      469.89      357.02     33.02 o 
  -1  -3   5      195.67      222.98      7.96 o 
   0  -3   5     4587.72     4687.50     91.25 o 
   1  -3   5     1179.84     1116.08     31.64 o 
   2  -3   5      729.57      837.91     19.69 o 
   3  -3   5      234.98      224.29      9.92 o 
   4  -3   5     4242.95     4301.04    102.16 o 
   5  -3   5     1087.20     1116.34     30.94 o 
   6  -3   5      137.21       83.33     47.97 o 
   7  -3   5      571.04      573.78     30.30 o 
   8  -3   5     1107.07     1025.47     47.74 o 
   9  -3   5      391.20      417.26     28.00 o 
  10  -3   5      990.28      961.66     49.12 o 
  11  -3   5      835.41      812.94     46.82 o 
  -9  -2   5      117.68       89.97     20.66 o 
  -8  -2   5       50.62       30.61     38.56 o 
  -7  -2   5     1055.31     1095.24     52.79 o 
  -6  -2   5      528.93      484.03     55.77 o 
  -5  -2   5      756.04      784.77     21.15 o 
  -4  -2   5      834.59      753.14     19.85 o 
  -3  -2   5     1041.40     1075.88     25.24 o 
  -2  -2   5     2479.33     2367.11     48.64 o 
  -1  -2   5     7942.36     7964.45    151.77 o 
   0  -2   5     1606.43     1683.85     35.30 o 
   1  -2   5     3493.58     3690.34     72.36 o 
   2  -2   5      680.58      557.35     16.42 o 
   3  -2   5      231.41      176.83      8.56 o 
   4  -2   5        0.58        1.84      3.53 o 
   5  -2   5      687.61      640.52     19.73 o 
   7  -2   5      707.78      777.13     37.18 o 
   8  -2   5       20.47       24.79     11.02 o 
   9  -2   5     1099.14     1082.39     50.95 o 
  10  -2   5      972.99      975.43     49.57 o 
  11  -2   5       17.77       18.36     14.69 o 
  12  -2   5      135.11      171.22     24.33 o 
  -9  -1   5      522.84      507.41     25.77 o 
  -8  -1   5        0.92        1.01      9.72 o 
  -7  -1   5     2681.71     2727.81     75.14 o 
  -6  -1   5     3465.73     3341.23     87.80 o 
  -5  -1   5      176.98      183.94      9.32 o 
  -4  -1   5      961.17      941.35     23.18 o 
  -3  -1   5     2096.71     1919.05     40.56 o 
  -2  -1   5     2805.61     2877.36     59.98 o 
  -1  -1   5     4949.09     5302.19    102.22 o 
   0  -1   5     5717.67     5834.33    111.82 o 
   1  -1   5     1837.90     1861.80     38.14 o 
   2  -1   5     1172.74     1259.27     26.84 o 
   3  -1   5     1052.25      994.98     26.92 o 
   4  -1   5     3857.52     3947.85     93.47 o 
   5  -1   5     1352.21     1416.61     36.60 o 
   6  -1   5      780.55      626.99     80.10 o 
   7  -1   5     5117.98     4883.59    175.35 o 
   8  -1   5      214.04      215.29     13.47 o 
   9  -1   5       19.54       22.81      8.27 o 
  10  -1   5     1447.42     1420.50     45.28 o 
  11  -1   5     1179.87     1102.33     39.11 o 
  12  -1   5        5.49       12.73     10.65 o 
  -9   0   5      459.99      513.25     25.96 o 
  -8   0   5      339.86      354.83     20.61 o 
  -7   0   5      325.17      323.88     18.01 o 
  -6   0   5     1026.90      909.01     30.83 o 
  -5   0   5     3152.32     3250.19     66.46 o 
  -4   0   5     1053.03     1055.58     25.17 o 
  -3   0   5      572.63      555.24     15.06 o 
  -2   0   5     2762.30     2733.56     55.03 o 
  -1   0   5     5563.07     5820.10    111.54 o 
   0   0   5       74.14       89.97      4.73 o 
   1   0   5     6068.33     6419.99    122.37 o 
   2   0   5     3720.76     3822.27     90.16 o 
   3   0   5        1.33       12.16      3.57 o 
   4   0   5      292.85      278.14     10.65 o 
   5   0   5     1629.91     1497.68     38.49 o 
   6   0   5      522.12      474.72     13.17 o 
   7   0   5        0.00        1.45      5.02 o 
   8   0   5      460.52      472.49     26.62 o 
   9   0   5     1359.04     1239.08     39.41 o 
  10   0   5      585.91      556.04     23.99 o 
  11   0   5      965.41      839.19     33.74 o 
  12   0   5      601.70      550.70     28.69 o 
  -9   1   5      409.64      422.46     23.69 o 
  -8   1   5        4.24        7.69     10.05 o 
  -7   1   5     1842.06     1868.20     55.13 o 
  -6   1   5     3680.87     3620.84     94.58 o 
  -5   1   5      144.35      147.69     11.17 o 
  -4   1   5     4571.54     4743.33     93.52 o 
  -3   1   5     3254.77     3352.64     67.12 o 
  -2   1   5     1424.32     1609.98     34.11 o 
  -1   1   5     4073.64     4166.58     80.94 o 
   0   1   5    12728.73    13598.97    255.14 o 
   1   1   5      131.53       96.19      4.59 o 
   2   1   5     3594.91     3989.22     94.17 o 
   3   1   5     2734.21     2495.55     60.81 o 
   4   1   5      562.72      477.24     15.29 o 
   5   1   5      584.21      614.03     15.32 o 
   6   1   5     1319.12     1285.33     28.43 o 
   7   1   5     2222.26     2056.81     55.78 o 
   8   1   5      329.99      368.34     16.93 o 
   9   1   5      575.79      585.69     45.67 o 
  10   1   5      978.40      966.76     34.21 o 
  11   1   5      157.44      174.19     15.42 o 
  12   1   5       37.16       54.45     12.17 o 
  -9   2   5     1118.04     1247.74     43.76 o 
  -8   2   5      825.15      887.25     63.35 o 
  -7   2   5        5.31        7.40      8.75 o 
  -6   2   5      991.29      977.81     32.85 o 
  -4   2   5       38.06       56.16      5.96 o 
  -3   2   5     1228.73     1255.25     28.34 o 
  -2   2   5     1264.65     1056.14     23.94 o 
  -1   2   5     3695.72     3985.63     77.55 o 
   0   2   5      815.34      807.68     18.15 o 
   1   2   5      308.35      274.66      7.57 o 
   2   2   5     6285.98     6314.58    147.03 o 
   3   2   5      220.68      205.90      9.02 o 
   4   2   5     1744.05     1800.93     40.83 o 
   5   2   5      688.67      625.30     15.70 o 
   6   2   5     3792.37     4076.18     80.29 o 
   7   2   5      688.05      645.10     17.06 o 
   8   2   5     3400.64     3379.91     88.37 o 
   9   2   5      560.84      509.68     21.89 o 
  10   2   5       13.94       13.33      8.42 o 
  11   2   5      849.91      835.30     32.44 o 
  12   2   5      575.27      566.86     26.59 o 
  -9   3   5       52.68       50.65     13.59 o 
  -8   3   5      365.11      370.64     27.77 o 
  -7   3   5     1170.63     1184.38     39.82 o 
  -6   3   5     1449.69     1430.93     44.01 o 
  -5   3   5       22.40       10.85      7.05 o 
  -4   3   5     4446.38     4295.31     85.23 o 
  -3   3   5      707.55      675.95     17.68 o 
  -2   3   5      247.96      303.95     10.08 o 
  -1   3   5     1395.86     1378.91     29.54 o 
   0   3   5     6011.93     6265.21    119.68 o 
   1   3   5       66.36       63.64     17.67 o 
   2   3   5     1040.58     1076.17     29.63 o 
   3   3   5     4980.74     4908.62     94.31 o 
   4   3   5      358.32      306.50     13.93 o 
   5   3   5        5.49        9.42      6.44 o 
   6   3   5     2400.74     2266.48     47.05 o 
   7   3   5     1666.98     1611.73     36.12 o 
   8   3   5        1.62        4.25      6.32 o 
   9   3   5     1084.69     1055.92     61.51 o 
  10   3   5     1915.55     1724.77     52.23 o 
  11   3   5      800.11      810.28     42.69 o 
  12   3   5      414.06      365.23     21.68 o 
  -8   4   5      768.93      787.55     55.54 o 
  -7   4   5        6.43        5.42      9.14 o 
  -6   4   5      331.46      353.17     18.75 o 
  -5   4   5     5315.86     5265.35    132.28 o 
  -4   4   5      574.82      562.46     16.72 o 
  -3   4   5     4038.88     3978.02     79.09 o 
  -2   4   5     1657.31     1663.35     35.87 o 
  -1   4   5     2500.80     2657.15     53.59 o 
   0   4   5      180.59      161.70      9.72 o 
   1   4   5     4144.42     4078.44    107.41 o 
   2   4   5     4427.35     4536.57    108.36 o 
   3   4   5      586.78      670.10     15.97 o 
   4   4   5     4920.09     5435.56    111.27 o 
   5   4   5     1977.77     1997.20     41.84 o 
   6   4   5     1523.86     1575.02     34.66 o 
   7   4   5      650.21      647.09     18.21 o 
   8   4   5     4404.87     4343.05     91.11 o 
   9   4   5     1343.55     1298.02     40.71 o 
  10   4   5     1944.96     1887.17     78.49 o 
  11   4   5      596.38      644.28     28.06 o 
  12   4   5      476.97      442.27     24.18 o 
  -8   5   5      924.55      939.17     52.79 o 
  -7   5   5      855.96      859.30     48.20 o 
  -6   5   5        0.86        9.18     12.85 o 
  -5   5   5      425.58      437.25     35.12 o 
  -4   5   5     3577.08     3691.79     94.76 o 
  -3   5   5       86.81      113.05      7.35 o 
  -2   5   5      209.00      215.86     16.75 o 
  -1   5   5     1124.27     1123.70     33.13 o 
   0   5   5     2814.62     2924.26     73.21 o 
   1   5   5       84.44       94.39      8.27 o 
   2   5   5      845.64      857.00     19.64 o 
   3   5   5     4333.60     4397.72    105.85 o 
   4   5   5        0.65        1.78      3.44 o 
   5   5   5      655.84      683.83     17.94 o 
   6   5   5     2074.53     2126.46     45.36 o 
   7   5   5     1183.30     1146.30     54.45 o 
   8   5   5      799.52      771.54     27.50 o 
   9   5   5     1476.41     1476.79     45.41 o 
  10   5   5      483.09      516.19     23.84 o 
  11   5   5       31.80       19.74     10.71 o 
  12   5   5       41.66       33.53     11.76 o 
  -8   6   5      219.03      209.32     27.08 o 
  -7   6   5       19.26       36.72     17.44 o 
  -6   6   5      229.49      256.14     26.62 o 
  -5   6   5     1343.40     1294.46     61.51 o 
  -4   6   5        6.58        5.02      7.62 o 
  -3   6   5     1996.45     2009.34     54.76 o 
  -2   6   5      231.97      235.35     13.72 o 
  -1   6   5      165.07      169.73     11.35 o 
   0   6   5      589.09      546.69     20.12 o 
   1   6   5      492.13      461.50     17.84 o 
   2   6   5     1803.70     1813.34     48.75 o 
   3   6   5      266.40      258.44     12.82 o 
   4   6   5     2753.39     2705.38     74.82 o 
   5   6   5     1333.04     1354.31     38.71 o 
   6   6   5      501.61      459.40     32.15 o 
   7   6   5      625.50      604.22     18.17 o 
   8   6   5     2271.08     2260.11     62.60 o 
   9   6   5      843.17      792.51     29.54 o 
  10   6   5      968.53      910.60     33.43 o 
  11   6   5     1737.04     1744.79     57.15 o 
  -7   7   5      282.26      319.48     31.67 o 
  -6   7   5        6.85        5.97     14.69 o 
  -5   7   5       11.15       13.77     12.85 o 
  -4   7   5     2093.03     2115.20     88.59 o 
  -3   7   5      107.01      112.58     11.63 o 
  -2   7   5      916.34      973.78     31.59 o 
  -1   7   5      374.99      416.29     22.49 o 
   0   7   5     1528.16     1581.20     44.70 o 
   1   7   5        3.31        2.75      5.52 o 
   2   7   5     2669.13     2578.93     70.92 o 
   3   7   5     4219.41     4283.13    105.24 o 
   4   7   5       79.86       81.09      8.92 o 
   5   7   5     1133.42     1138.39     47.51 o 
   7   7   5      935.97      938.86     30.75 o 
   8   7   5      114.00       90.00     24.99 o 
   9   7   5     1784.09     1676.83     72.53 o 
  10   7   5      281.72      257.50     36.26 o 
  11   7   5      212.43      190.60     17.04 o 
  -6   8   5      494.00      542.57     39.48 o 
  -5   8   5      224.68      221.71     25.25 o 
  -4   8   5       70.50       42.26     41.08 o 
  -3   8   5     1557.52     1584.72     47.04 o 
  -2   8   5        7.92       15.15      8.11 o 
  -1   8   5       51.21       44.02      8.89 o 
   0   8   5       69.00       74.92      9.86 o 
   1   8   5      955.18      829.48     82.85 o 
   2   8   5      705.21      661.95     24.18 o 
   3   8   5      514.86      470.95     19.77 o 
   4   8   5     2557.56     2664.29     80.56 o 
   5   8   5      903.87      926.70     30.35 o 
   6   8   5      103.80      111.04     11.63 o 
   7   8   5      749.66      712.17     33.74 o 
   8   8   5     1251.52     1172.23     38.09 o 
   9   8   5       41.34       37.64     15.61 o 
  10   8   5     1021.88     1038.78     52.79 o 
  -5   9   5      403.03      430.57     34.43 o 
  -4   9   5      329.82      368.60     30.75 o 
  -3   9   5        9.95       16.52      9.90 o 
  -2   9   5      614.23      598.83     24.99 o 
  -1   9   5     1099.89     1066.88     35.04 o 
   0   9   5      133.82      138.51     19.51 o 
   1   9   5       67.02       70.55     10.05 o 
   2   9   5      643.52      627.12     24.34 o 
   3   9   5      490.55      487.89     20.89 o 
   4   9   5      833.22      758.78     27.26 o 
   5   9   5      609.92      639.64     24.97 o 
   6   9   5     1235.14     1214.73     38.62 o 
   7   9   5       71.43       84.82     12.00 o 
   8   9   5       95.52      113.16     20.89 o 
   9   9   5      617.06      641.26     39.48 o 
  -4  10   5        5.62        5.51     15.15 o 
  -3  10   5     1136.63     1115.00     38.76 o 
  -2  10   5       51.17       60.83     12.85 o 
  -1  10   5      783.46      763.07     29.21 o 
   0  10   5      566.04      565.81     24.32 o 
   1  10   5     1468.68     1477.61     63.80 o 
   2  10   5      436.50      376.94     23.41 o 
   3  10   5      618.12      626.42     46.36 o 
   4  10   5     1353.69     1475.03     77.12 o 
   5  10   5        0.21       -0.87      8.60 o 
   6  10   5       56.44       74.27     12.01 o 
   7  10   5      634.58      593.98     38.56 o 
   8  10   5      394.92      414.04     33.51 o 
  -3  11   5      167.15      154.77     16.33 o 
  -2  11   5      328.36      377.10     23.64 o 
  -1  11   5        8.92       22.79     10.70 o 
   0  11   5       33.40       18.23     10.05 o 
   1  11   5      184.14      189.33     15.62 o 
   2  11   5      880.05      879.78     32.44 o 
   3  11   5      198.06      194.17     24.79 o 
   4  11   5        0.24        5.97     15.61 o 
   5  11   5      693.74      698.18     41.77 o 
   6  11   5      396.00      374.57     33.05 o 
   7  11   5        2.58       -1.84     18.82 o 
  -1  12   5      117.75      129.90     23.41 o 
   0  12   5      394.29      458.57     35.35 o 
   1  12   5      208.97      241.45     27.08 o 
   2  12   5        1.08       -3.21     13.31 o 
   3  12   5     1189.21     1159.96     59.21 o 
   4  12   5      296.64      330.04     32.59 o 
   5  12   5      195.13      130.36     25.71 o 
   6  12   5      280.18      345.65     34.89 o 
  -3 -10   6      390.46      355.30     23.26 o 
  -2 -10   6      160.88      190.48     18.49 o 
  -1 -10   6      563.80      587.57     32.82 o 
   0 -10   6      853.24      782.01     32.29 o 
   1 -10   6        0.26       -4.00     10.33 o 
   2 -10   6     1537.65     1479.53     49.11 o 
   3 -10   6      457.80      438.33     28.00 o 
   4 -10   6      192.06      206.85     18.66 o 
   5 -10   6       17.74       21.57     15.61 o 
  -4  -9   6      678.60      630.03     36.72 o 
  -3  -9   6       96.47      127.90     15.86 o 
  -2  -9   6      392.06      406.56     23.21 o 
  -1  -9   6       70.52       84.32     13.26 o 
   0  -9   6      564.91      545.12     25.64 o 
   1  -9   6      402.53      383.80     22.23 o 
   2  -9   6       80.39       80.60     13.30 o 
   3  -9   6      128.46      116.57     15.09 o 
   4  -9   6      192.51      218.88     17.85 o 
   5  -9   6     1042.76     1106.26     55.08 o 
   6  -9   6       97.47       83.54     16.98 o 
  -5  -8   6      624.60      692.42     31.48 o 
  -4  -8   6     1203.28     1239.56     51.64 o 
  -3  -8   6      130.87      127.58     14.74 o 
  -2  -8   6      444.96      402.09     35.57 o 
  -1  -8   6     1056.96     1053.88     47.74 o 
   0  -8   6        6.27        8.67      8.92 o 
   1  -8   6      745.95      689.69     35.12 o 
   2  -8   6      760.69      697.41     28.04 o 
   3  -8   6      804.85      816.54     31.29 o 
   4  -8   6      103.20      117.13     14.12 o 
   5  -8   6      273.05      267.49     38.33 o 
   6  -8   6      270.80      285.06     24.79 o 
  -6  -7   6      983.68      997.58     38.61 o 
  -5  -7   6       24.23       20.69     12.09 o 
  -4  -7   6     1292.54     1308.00     57.15 o 
  -3  -7   6      533.51      539.05     24.82 o 
  -2  -7   6      706.93      656.34     26.61 o 
  -1  -7   6      246.55      220.63     16.06 o 
   0  -7   6       81.25       76.89     11.63 o 
   1  -7   6     1956.51     1803.48     52.38 o 
   2  -7   6       12.66       15.29      8.69 o 
   3  -7   6      972.14      915.89     32.20 o 
   4  -7   6      812.58      802.31     29.67 o 
   5  -7   6      547.44      479.95     22.07 o 
  -7  -6   6      565.25      575.62     41.31 o 
  -6  -6   6      491.73      560.46     27.09 o 
  -5  -6   6      638.83      692.83     29.16 o 
  -4  -6   6      158.91      177.48     18.36 o 
  -3  -6   6       60.39       59.72     11.30 o 
  -2  -6   6     1434.42     1363.56     42.49 o 
  -1  -6   6     4115.31     3894.78    115.90 o 
   0  -6   6       71.39       72.70     10.37 o 
   1  -6   6     1086.26      993.99     32.94 o 
   2  -6   6     1919.13     1798.12     51.38 o 
   3  -6   6      418.24      457.82     20.56 o 
   4  -6   6      281.22      291.69     25.25 o 
   5  -6   6     1414.04     1439.05     58.76 o 
  -7  -5   6      284.31      347.48     31.67 o 
  -6  -5   6      924.37      943.50     68.62 o 
  -5  -5   6        6.37        0.27      9.54 o 
  -4  -5   6      538.42      581.25     24.66 o 
  -3  -5   6     1429.71     1389.13     42.31 o 
  -2  -5   6       13.04       16.45      8.10 o 
  -1  -5   6      128.94      112.84     11.35 o 
   0  -5   6     1832.22     1810.51     50.45 o 
   1  -5   6      290.77      255.20     14.77 o 
   2  -5   6      390.37      380.05     17.69 o 
   3  -5   6     2268.24     2267.80     79.41 o 
   4  -5   6     3060.62     3190.49     80.84 o 
   5  -5   6       99.90      115.67     16.07 o 
   6  -5   6       84.75       87.81     61.51 o 
   7  -5   6      828.10      864.81     40.85 o 
   8  -5   6       17.26       19.74     12.39 o 
   9  -5   6      784.85      826.25     43.61 o 
  10  -5   6      208.16      263.02     26.16 o 
  -8  -4   6      632.75      700.48     45.90 o 
  -7  -4   6      133.90      123.48     21.57 o 
  -6  -4   6      104.18      115.32     13.47 o 
  -5  -4   6     1590.63     1561.86     62.20 o 
  -4  -4   6      244.85      247.79     15.57 o 
  -3  -4   6      140.59      142.80     16.07 o 
  -2  -4   6     1129.93     1145.29     46.82 o 
  -1  -4   6     2502.98     2438.05     80.10 o 
   0  -4   6      924.21      969.07     30.49 o 
   1  -4   6     2610.99     2455.87     71.38 o 
   2  -4   6     3390.94     3420.07     99.84 o 
   3  -4   6      411.90      428.30     13.04 o 
   4  -4   6     2119.08     2312.13     93.87 o 
   5  -4   6     4159.99     4345.68    104.80 o 
   6  -4   6      665.65      670.64     32.13 o 
   7  -4   6       71.07       60.13     11.93 o 
   8  -4   6     2517.26     2507.66     97.77 o 
   9  -4   6      947.52      944.68     46.82 o 
  10  -4   6       60.52       79.87     17.90 o 
  11  -4   6      445.57      458.11     34.89 o 
  -8  -3   6      283.91      261.19     28.46 o 
  -7  -3   6     2219.93     2408.06     98.69 o 
  -6  -3   6      390.00      369.98     28.46 o 
  -5  -3   6      656.14      599.15     23.78 o 
  -4  -3   6      311.32      281.39     35.80 o 
  -3  -3   6     1471.25     1481.23     42.16 o 
  -2  -3   6       20.11       31.14      6.79 o 
  -1  -3   6      309.25      290.44     13.95 o 
   0  -3   6     2798.27     2768.50     69.70 o 
   1  -3   6      615.34      551.89     24.53 o 
   2  -3   6     1396.03     1370.83     37.94 o 
   3  -3   6     3141.57     3097.36     62.65 o 
   4  -3   6     1915.43     1980.04     50.62 o 
   5  -3   6      865.33      938.44     27.41 o 
   6  -3   6     2259.80     2185.89     83.08 o 
   7  -3   6     2200.42     2223.07     85.84 o 
   8  -3   6      270.59      270.37     21.57 o 
   9  -3   6     1930.36     1770.93     74.36 o 
  10  -3   6     1811.86     1698.86     74.36 o 
  11  -3   6      139.72      153.77     22.03 o 
  -8  -2   6       84.23      116.13     21.57 o 
  -7  -2   6      116.44       99.15     19.28 o 
  -6  -2   6      286.33      280.47     24.79 o 
  -5  -2   6      317.40      333.99     16.84 o 
  -4  -2   6       74.93       59.32     19.88 o 
  -3  -2   6      159.25      155.29     11.76 o 
  -2  -2   6     4315.34     4247.49     84.18 o 
  -1  -2   6      328.36      268.21     12.04 o 
   0  -2   6       94.23      126.64      6.45 o 
   1  -2   6     4701.77     4715.13     91.94 o 
   2  -2   6      334.23      269.99      9.17 o 
   3  -2   6       14.12       15.91      5.74 o 
   4  -2   6     3423.77     3551.49     85.65 o 
   5  -2   6     5135.61     5200.22    122.79 o 
   6  -2   6       15.99       28.52      6.00 o 
   7  -2   6      312.52      313.97     21.12 o 
   8  -2   6     2413.42     2380.97     93.18 o 
   9  -2   6      534.77      609.13     35.35 o 
  10  -2   6       24.64       13.77     12.85 o 
  11  -2   6      494.08      493.91     33.97 o 
  -8  -1   6      109.90      120.27     43.61 o 
  -7  -1   6      337.39      337.09     19.44 o 
  -6  -1   6      394.79      390.15     21.80 o 
  -5  -1   6        3.89        8.47      5.71 o 
  -4  -1   6      727.45      714.21     20.89 o 
  -3  -1   6      606.07      565.43     23.13 o 
  -2  -1   6       18.01       17.29      4.35 o 
  -1  -1   6     1981.88     1824.26     38.41 o 
   0  -1   6     6442.16     6586.30    126.38 o 
   1  -1   6     3021.67     3429.44     67.86 o 
   2  -1   6     2428.18     2394.26     48.54 o 
   3  -1   6     6035.13     6442.47    150.33 o 
   4  -1   6     4412.70     5044.64    118.92 o 
   5  -1   6     2862.94     3034.62    105.12 o 
   6  -1   6     1103.74     1101.67     48.66 o 
   7  -1   6      716.86      641.72     32.59 o 
   8  -1   6      715.85      678.90     35.80 o 
   9  -1   6     2308.00     2175.33     88.13 o 
  10  -1   6     2368.29     2380.05     97.31 o 
  11  -1   6       77.21       74.82     17.90 o 
  12  -1   6      253.76      207.02     25.71 o 
  -8   0   6      300.30      321.82     20.61 o 
  -7   0   6      383.74      376.18     20.44 o 
  -6   0   6     5691.47     5638.31    142.28 o 
  -5   0   6       14.65       17.13      5.91 o 
  -4   0   6      332.10      376.43     13.32 o 
  -3   0   6      980.83     1031.61     24.62 o 
  -2   0   6     3074.73     3084.71     62.18 o 
  -1   0   6      611.65      742.46     18.27 o 
   0   0   6     1549.31     1659.26     34.88 o 
   1   0   6     5199.86     5111.18     98.78 o 
   2   0   6       21.82       57.81      5.20 o 
   3   0   6     1106.34     1133.36     30.64 o 
   4   0   6     3489.66     3559.75     85.56 o 
   5   0   6     5579.95     5880.56    137.99 o 
   6   0   6      362.27      425.79     15.33 o 
   7   0   6     1110.76     1181.08     51.87 o 
   8   0   6     1335.15     1342.38     40.86 o 
   9   0   6      507.36      512.72     22.22 o 
  10   0   6      665.00      597.27     25.62 o 
  11   0   6     1588.95     1537.60     49.31 o 
  12   0   6      115.90      121.03     16.52 o 
  -8   1   6      275.60      317.93     20.27 o 
  -7   1   6       14.43        7.31      9.07 o 
  -6   1   6        3.99        5.49      8.60 o 
  -5   1   6      161.47      180.57     18.82 o 
  -4   1   6      227.88      239.34     10.50 o 
  -3   1   6     1102.08     1035.22     24.77 o 
  -2   1   6      564.91      530.03     14.80 o 
  -1   1   6     3721.98     3809.94     75.13 o 
   0   1   6     1053.32      985.05     22.21 o 
   1   1   6       37.72       66.84     10.99 o 
   2   1   6     6904.00     7519.82    142.91 o 
   3   1   6     1327.69     1189.72     32.20 o 
   4   1   6      247.77      249.31     10.87 o 
   5   1   6     2484.65     2411.98     60.19 o 
   6   1   6     2390.31     2543.33     52.27 o 
   7   1   6      193.77      158.18      8.08 o 
   8   1   6      256.42      270.45     14.60 o 
   9   1   6      172.53      209.88     14.42 o 
  10   1   6     2019.55     2009.44     58.88 o 
  11   1   6      128.42      112.88     13.62 o 
  12   1   6      369.41      419.26     46.59 o 
  -8   2   6        1.45        3.73     10.55 o 
  -7   2   6      475.37      472.65     22.51 o 
  -6   2   6     2078.24     2096.51     59.98 o 
  -5   2   6      214.04      202.99     13.53 o 
  -4   2   6      903.73      910.31     28.12 o 
  -3   2   6     1627.61     1587.20     35.13 o 
  -2   2   6     1122.41     1075.78     26.22 o 
  -1   2   6       35.09       41.55      4.34 o 
   0   2   6     5397.40     5464.46    105.25 o 
   1   2   6     3171.73     2966.80     58.69 o 
   2   2   6      731.81      806.31     18.43 o 
   3   2   6       13.41        4.13      3.89 o 
   4   2   6     3762.80     3616.14     87.28 o 
   5   2   6     2047.47     2308.55     47.35 o 
   6   2   6      600.74      570.86     18.00 o 
   7   2   6      627.99      622.07     16.84 o 
   8   2   6     1783.51     1769.94     50.56 o 
   9   2   6      442.46      382.41     19.28 o 
  10   2   6      648.34      605.52     28.46 o 
  11   2   6     2109.98     2024.78     60.81 o 
  12   2   6       29.76       25.51     11.19 o 
  -8   3   6      414.96      483.92     24.83 o 
  -7   3   6      292.92      297.05     18.94 o 
  -6   3   6      262.92      266.53     16.73 o 
  -5   3   6     2475.18     2330.93     66.10 o 
  -4   3   6      525.98      490.48     17.90 o 
  -3   3   6      150.24      132.51      7.75 o 
  -2   3   6     2206.82     2204.03     46.12 o 
  -1   3   6     4121.70     4106.91     80.71 o 
   0   3   6      286.43      286.67      8.62 o 
   1   3   6     1414.56     1477.84     39.78 o 
   2   3   6     3752.03     3707.83     89.94 o 
   3   3   6      902.46      808.77     24.43 o 
   4   3   6       41.02       39.80      4.21 o 
   5   3   6     3118.05     3152.76     63.23 o 
   6   3   6     2136.52     2160.92     45.38 o 
   7   3   6      116.59      121.96      7.66 o 
   8   3   6      342.97      320.36     16.27 o 
   9   3   6      842.72      841.45     29.67 o 
  10   3   6     1196.59     1084.03     37.11 o 
  11   3   6       69.36       65.01     12.17 o 
  12   3   6     1208.36     1090.08     40.06 o 
  -8   4   6       25.88       11.02     14.69 o 
  -7   4   6      515.39      538.44     36.72 o 
  -6   4   6      616.97      638.05     39.02 o 
  -5   4   6       62.03       47.74     13.77 o 
  -4   4   6      789.35      747.75     28.89 o 
  -3   4   6     2423.98     2479.68     71.40 o 
  -2   4   6     1134.37     1169.01     27.06 o 
  -1   4   6      785.98      740.34     18.33 o 
   0   4   6     5967.22     6470.82    152.98 o 
   1   4   6     2583.59     2693.33     67.93 o 
   2   4   6      341.88      354.44     14.24 o 
   3   4   6     3756.31     3895.29     94.64 o 
   4   4   6      993.51      866.92     20.44 o 
   5   4   6      390.09      385.80     11.96 o 
   6   4   6      344.97      337.29     11.78 o 
   7   4   6     1618.56     1608.38     35.94 o 
   8   4   6       14.13       15.84      7.47 o 
   9   4   6      122.88      126.66     18.13 o 
  10   4   6       98.84      102.49     12.33 o 
  11   4   6     1303.42     1261.93     42.51 o 
  12   4   6       10.05       12.89     10.87 o 
  -7   5   6      103.53       99.15     19.74 o 
  -6   5   6      705.56      680.74     41.31 o 
  -5   5   6     1770.57     1823.26     79.41 o 
  -4   5   6      849.46      804.67     43.15 o 
  -3   5   6      857.84      858.54     28.69 o 
  -2   5   6     2645.61     2642.29     68.34 o 
  -1   5   6     2152.00     2088.31     87.22 o 
   0   5   6       12.44       17.68      6.00 o 
   1   5   6     2418.88     2426.54     62.62 o 
   2   5   6      293.15      254.44     16.07 o 
   3   5   6     1873.82     1863.88     49.69 o 
   4   5   6       87.56       83.09      8.11 o 
   5   5   6     1931.44     1867.97     49.97 o 
   6   5   6      374.94      367.36     22.26 o 
   7   5   6        7.91        8.37      5.21 o 
   8   5   6      498.53      512.58     21.36 o 
   9   5   6     1280.34     1276.39     33.45 o 
  10   5   6      346.57      309.27     18.34 o 
  11   5   6      663.23      606.43     27.26 o 
  12   5   6     1168.45     1127.94     41.05 o 
  -7   6   6      749.43      809.26     49.12 o 
  -6   6   6      367.72      377.78     32.59 o 
  -5   6   6        7.05        9.64     12.39 o 
  -4   6   6      697.90      734.90     42.23 o 
  -3   6   6     1048.60     1087.95     34.89 o 
  -2   6   6       16.67       26.55      8.72 o 
  -1   6   6      181.99      204.45     13.12 o 
   0   6   6     2823.31     2800.78     72.16 o 
   1   6   6      551.68      508.85     19.47 o 
   2   6   6      729.93      820.56     37.18 o 
   3   6   6      991.76     1042.85     47.51 o 
   4   6   6     1075.61      991.50     30.64 o 
   5   6   6       11.02       14.78      6.39 o 
   6   6   6      643.45      652.87     23.49 o 
   8   6   6       53.74       41.08     17.69 o 
   9   6   6      260.76      263.48     24.33 o 
  10   6   6      246.77      212.37     70.92 o 
  11   6   6      746.93      623.46     95.48 o 
  -6   7   6      372.99      392.93     33.05 o 
  -5   7   6      521.86      555.42     37.64 o 
  -4   7   6     1563.47     1544.63     70.69 o 
  -3   7   6      166.02      168.29     13.98 o 
  -2   7   6     2805.91     2789.33     73.75 o 
  -1   7   6      719.70      776.81     27.68 o 
   0   7   6       43.40       38.32      8.10 o 
   1   7   6     1593.90     1559.23     44.76 o 
   2   7   6     1332.37     1347.56     39.89 o 
   3   7   6      240.74      232.92     18.36 o 
   4   7   6     1052.51     1104.96     40.39 o 
   5   7   6     1878.71     1872.57     51.86 o 
   6   7   6     1031.07     1039.17     33.39 o 
   7   7   6       49.41       58.11      9.74 o 
   8   7   6     1158.98     1129.86     36.01 o 
   9   7   6      395.29      416.34     29.84 o 
  10   7   6      214.33      171.22     22.03 o 
  11   7   6     1698.35     1584.10     72.53 o 
  -6   8   6      139.42      166.17     25.71 o 
  -5   8   6      784.29      733.98     45.90 o 
  -4   8   6      984.62     1086.98     56.00 o 
  -3   8   6      958.04      986.97     34.29 o 
  -2   8   6      170.01      189.44     14.77 o 
  -1   8   6      882.37      867.43     37.87 o 
   0   8   6     1561.61     1647.24     53.71 o 
   1   8   6        1.74        4.22      7.25 o 
   2   8   6      295.86      305.94     16.39 o 
   3   8   6      616.80      576.06     24.10 o 
   4   8   6      368.75      395.85     18.66 o 
   5   8   6      542.28      556.67     27.31 o 
   6   8   6      668.85      643.75     32.82 o 
   7   8   6      247.95      235.24     17.44 o 
   8   8   6       10.48       20.20     10.19 o 
   9   8   6      493.09      522.37     35.35 o 
  10   8   6      548.89      570.57     37.18 o 
  -5   9   6      156.97      200.14     27.08 o 
  -4   9   6      107.50       87.67     19.74 o 
  -3   9   6      433.51      439.50     22.69 o 
  -2   9   6      806.19      785.63     29.99 o 
  -1   9   6       44.70       48.61     10.55 o 
   0   9   6       46.92       57.84     10.05 o 
   1   9   6      745.97      677.14     32.36 o 
   2   9   6        2.00        5.35      8.23 o 
   3   9   6       16.95       21.69     10.56 o 
   4   9   6      519.92      551.34     36.26 o 
   5   9   6      717.12      726.53     28.92 o 
   6   9   6      169.88      184.50     32.13 o 
   7   9   6      315.68      306.87     18.50 o 
   8   9   6     1176.37     1184.31     50.72 o 
   9   9   6       41.77       50.95     17.44 o 
  10   9   6        2.84        0.46     13.77 o 
  -4  10   6       24.29       20.20     17.44 o 
  -3  10   6      417.89      434.49     23.21 o 
  -2  10   6      290.97      256.40     18.18 o 
  -1  10   6      985.86      985.44     34.89 o 
   0  10   6      177.88      187.12     15.26 o 
   1  10   6        6.23        3.90      8.44 o 
   2  10   6      217.71      225.82     16.22 o 
   3  10   6      712.63      715.23     29.15 o 
   4  10   6      267.37      269.06     17.77 o 
   5  10   6      240.54      224.68     16.54 o 
   6  10   6      441.77      463.33     22.87 o 
   7  10   6      433.34      463.99     23.36 o 
   8  10   6        1.20       -2.30     11.03 o 
  -2  11   6      563.94      554.11     26.78 o 
  -1  11   6       26.13       29.22     11.47 o 
   0  11   6      593.95      569.81     26.27 o 
   1  11   6      272.91      282.10     18.75 o 
   2  11   6       80.16       81.56     12.93 o 
   3  11   6        8.19       11.73     10.48 o 
   4  11   6      963.07     1002.28     36.16 o 
   5  11   6      362.05      391.42     33.97 o 
   6  11   6       23.07       33.51     17.90 o 
   7  11   6      407.28      453.06     36.26 o 
   0  12   6       53.07       68.49     13.59 o 
   1  12   6      156.68      150.56     24.79 o 
   2  12   6      144.88      180.86     25.71 o 
   3  12   6        2.44        7.80     16.52 o 
   4  12   6        9.32       -6.89     16.98 o 
   5  12   6      443.86      428.27     36.26 o 
  -1 -10   7      337.48      368.34     23.63 o 
   0 -10   7      102.91      109.21     15.35 o 
   1 -10   7     1044.31     1026.31     38.61 o 
   2 -10   7     1631.82     1582.61     53.94 o 
   3 -10   7        0.23       -0.28     10.55 o 
  -3  -9   7      500.28      469.46     25.80 o 
  -2  -9   7       95.94       85.04     14.88 o 
  -1  -9   7      401.29      368.63     22.69 o 
   0  -9   7      115.73      140.67     15.74 o 
   1  -9   7       66.35       45.19     16.75 o 
   2  -9   7      207.69      175.33     17.04 o 
   3  -9   7      901.10      908.66     35.34 o 
   4  -9   7       44.02       31.23     12.47 o 
   5  -9   7       30.98       52.10     12.87 o 
   6  -9   7      774.02      744.08     43.15 o 
  -4  -8   7        5.97        7.93     12.34 o 
  -3  -8   7      394.72      408.60     33.97 o 
  -2  -8   7      139.23      163.31     16.52 o 
  -1  -8   7        0.97        5.10      9.47 o 
   0  -8   7        3.18        1.17      9.40 o 
   1  -8   7      724.53      712.89     49.80 o 
   2  -8   7      295.82      276.16     19.29 o 
   3  -8   7       32.37       35.30     11.30 o 
   4  -8   7      116.87      143.29     15.58 o 
   5  -8   7      445.38      444.68     23.45 o 
   6  -8   7      295.59      245.12     23.87 o 
   7  -8   7      349.71      366.30     27.54 o 
  -5  -7   7      531.72      561.34     27.91 o 
  -4  -7   7      949.31      979.21     36.64 o 
  -3  -7   7      394.43      381.40     22.23 o 
  -2  -7   7       96.06       79.17     13.44 o 
  -1  -7   7     2319.14     2234.81     63.76 o 
   0  -7   7      964.64      953.06     34.08 o 
   1  -7   7       11.44       10.15      9.14 o 
   2  -7   7     1185.85     1230.74     40.36 o 
   3  -7   7     1922.82     1911.73     80.56 o 
   4  -7   7        3.64        9.15     10.05 o 
   5  -7   7       64.51       57.32     11.76 o 
   6  -7   7      472.52      367.22     27.54 o 
  -6  -6   7     1074.98     1236.06     43.58 o 
  -5  -6   7       16.35       32.60     12.74 o 
  -4  -6   7      678.65      643.13     40.62 o 
  -3  -6   7     2160.29     2126.24     61.13 o 
  -2  -6   7      550.63      533.93     24.32 o 
  -1  -6   7       13.81       24.63      9.40 o 
   0  -6   7     1090.50     1081.74     35.87 o 
   1  -6   7      392.55      372.35     19.79 o 
   2  -6   7      658.20      678.69     26.93 o 
   3  -6   7       59.04       42.59     10.37 o 
   4  -6   7      741.70      682.12     26.76 o 
   5  -6   7       87.66      125.96     12.79 o 
   6  -6   7      353.73       11.02     13.77 o 
  -7  -5   7      778.34      778.51     48.20 o 
  -6  -5   7      217.09      218.50     26.62 o 
  -5  -5   7     1351.35     1385.73     65.18 o 
  -4  -5   7     1221.47     1234.41     40.56 o 
  -3  -5   7        4.14        5.72      8.82 o 
  -2  -5   7      527.26      545.93     23.86 o 
  -1  -5   7     1354.97     1342.50     41.05 o 
   0  -5   7      314.65      328.21     34.43 o 
   1  -5   7     1446.09     1370.79     41.21 o 
   2  -5   7     5074.25     5042.00    123.01 o 
   3  -5   7      786.96      839.61     29.36 o 
   4  -5   7       11.83       12.66      7.58 o 
   5  -5   7      151.52      160.20     17.90 o 
   9  -5   7       95.22       88.13     16.98 o 
  10  -5   7      114.04      168.92     22.03 o 
  -7  -4   7      582.15      622.44     41.77 o 
  -6  -4   7     1197.63     1112.68     56.46 o 
  -5  -4   7      128.05      146.18     14.77 o 
  -4  -4   7     1388.66     1366.10     42.49 o 
  -3  -4   7     1982.02     1999.82     55.93 o 
  -2  -4   7      624.23      605.71     24.01 o 
  -1  -4   7      100.25      100.53     10.87 o 
   0  -4   7      507.10      476.21     19.94 o 
   1  -4   7      243.95      227.01     13.59 o 
   2  -4   7      813.94      774.42     26.59 o 
   3  -4   7     1764.56     1652.91     46.36 o 
   4  -4   7     1862.59     1937.80     52.65 o 
   5  -4   7      203.55      195.71     11.68 o 
   6  -4   7      668.08      705.98     33.51 o 
   7  -4   7      370.49      389.25     24.33 o 
   8  -4   7     2244.10     2112.90     84.00 o 
   9  -4   7       30.94       14.69     12.85 o 
  10  -4   7      436.13      405.78     30.30 o 
  11  -4   7      340.31      400.27     32.59 o 
  -7  -3   7      472.05      484.73     36.26 o 
  -6  -3   7       16.76       17.90     14.69 o 
  -5  -3   7     3976.80     3890.08     98.15 o 
  -4  -3   7      951.78      991.35     33.09 o 
  -3  -3   7      180.19      164.23     12.82 o 
  -2  -3   7     2026.07     1977.35     53.68 o 
  -1  -3   7     4047.13     4126.85    101.32 o 
   0  -3   7     1346.55     1306.72     37.79 o 
   1  -3   7      766.04      736.88     49.57 o 
   3  -3   7     1020.85     1024.47     30.99 o 
   4  -3   7      629.21      627.24     20.70 o 
   5  -3   7     1576.73     1560.86     42.18 o 
   7  -3   7      270.20      275.42     20.20 o 
   8  -3   7     4399.80     4330.46    158.36 o 
   9  -3   7     2619.57     2400.25     95.48 o 
  10  -3   7       76.89       63.35     16.07 o 
  11  -3   7       46.39       38.10     15.61 o 
  -8  -2   7       31.23       37.18     19.28 o 
  -7  -2   7      523.70      607.29     39.02 o 
  -6  -2   7      862.61      825.33     44.53 o 
  -5  -2   7      672.81      651.98     24.97 o 
  -4  -2   7     2783.31     2792.76    150.79 o 
  -2  -2   7      152.83      152.32     11.02 o 
  -1  -2   7      310.98      281.17     22.72 o 
   0  -2   7     1709.93     1540.10     74.64 o 
   1  -2   7     2714.85     2847.99     58.09 o 
   2  -2   7      162.81      180.06      8.04 o 
   3  -2   7     3320.43     3447.50     69.19 o 
   4  -2   7     2704.54     2836.80     70.47 o 
   5  -2   7      375.26      356.00     14.44 o 
   6  -2   7     1411.16     1283.03     59.21 o 
   7  -2   7      811.70      830.84     39.48 o 
   8  -2   7      363.69      357.12     24.79 o 
   9  -2   7     1123.10     1053.01     50.49 o 
  10  -2   7     1085.68     1051.63     52.33 o 
  11  -2   7      266.57      267.61     25.71 o 
  -8  -1   7     1116.50     1127.83     57.84 o 
  -7  -1   7      244.83      229.97     24.79 o 
  -6  -1   7      255.44      278.63     24.79 o 
  -5  -1   7     1580.29     1654.07     46.83 o 
  -4  -1   7      646.58      620.12     18.45 o 
  -3  -1   7      831.12      816.59     21.55 o 
  -2  -1   7     2568.44     2601.52     54.21 o 
  -1  -1   7     1654.25     1693.18     36.92 o 
   0  -1   7      297.52      345.01     11.43 o 
   1  -1   7      356.44      307.93     10.47 o 
   2  -1   7     3822.33     3823.95     87.81 o 
   3  -1   7     1511.59     1651.85     35.59 o 
   4  -1   7      919.36      952.93     27.89 o 
   5  -1   7     1826.76     1943.38     50.48 o 
   6  -1   7      574.38      531.70     18.75 o 
   7  -1   7      141.96      143.22     15.61 o 
   8  -1   7      656.73      650.90     34.89 o 
   9  -1   7     2685.30     2597.63    102.82 o 
  10  -1   7      221.79      225.84     23.41 o 
  11  -1   7      604.39      590.31     38.10 o 
  12  -1   7      666.76      693.59     43.15 o 
  -8   0   7      909.22      940.46     55.08 o 
  -7   0   7      656.16      675.42     28.56 o 
  -6   0   7     2031.32     1837.89     54.04 o 
  -5   0   7      428.87      410.95     15.36 o 
  -4   0   7     2934.49     2781.66     58.65 o 
  -3   0   7      864.07      842.34     21.88 o 
  -2   0   7      599.66      595.67     16.59 o 
  -1   0   7      819.32      783.10     19.68 o 
   0   0   7     1474.52     1464.56     32.14 o 
   1   0   7     2505.97     2724.91     55.34 o 
   2   0   7      530.23      604.05     15.90 o 
   3   0   7     5579.66     5696.86    110.15 o 
   4   0   7     4019.21     4343.21    104.03 o 
   5   0   7        4.05       11.64      5.02 o 
   6   0   7     3499.55     3740.63     91.09 o 
   7   0   7     2660.17     2807.05     70.26 o 
   8   0   7      651.04      711.95     38.10 o 
   9   0   7     1521.71     1597.87     69.77 o 
  10   0   7     2409.73     2204.71     91.81 o 
  11   0   7      430.50      427.35     32.13 o 
  12   0   7       32.91       29.38     17.90 o 
  -8   1   7      407.28      436.23     24.66 o 
  -7   1   7       31.69       18.59     10.71 o 
  -6   1   7      655.61      681.97     27.09 o 
  -4   1   7       12.07       14.57      5.71 o 
  -3   1   7     1919.12     1954.65     42.58 o 
  -2   1   7      553.24      561.53     16.02 o 
  -1   1   7      893.64      946.86     23.07 o 
   0   1   7       34.93       44.12      4.62 o 
   1   1   7      326.61      270.19     13.48 o 
   2   1   7     1988.62     1893.03     39.78 o 
   3   1   7      707.13      822.10     24.97 o 
   4   1   7     1522.38     1634.89     43.22 o 
   5   1   7     6514.66     6707.08    157.58 o 
   6   1   7     1232.10     1184.04     33.46 o 
   7   1   7      832.77      874.35     28.46 o 
   8   1   7     2212.22     2293.08     63.20 o 
   9   1   7     1651.83     1665.57     49.61 o 
  10   1   7      522.80      500.70     23.02 o 
  11   1   7      345.99      359.63     20.24 o 
  12   1   7      356.93      399.05     23.31 o 
  -8   2   7      454.02      519.62     38.10 o 
  -7   2   7      335.70      382.72     21.72 o 
  -6   2   7       47.52       68.85     11.19 o 
  -5   2   7       29.70       27.93      8.75 o 
  -4   2   7      193.80      221.18     14.26 o 
  -3   2   7     1666.70     1633.06     36.56 o 
  -2   2   7       29.17       37.80      5.26 o 
  -1   2   7     2329.68     2242.68     46.70 o 
   0   2   7     3392.80     3292.17     65.50 o 
   1   2   7     3761.27     4035.66     79.15 o 
   2   2   7       23.37       67.67      4.84 o 
   3   2   7     4349.47     4452.95    106.92 o 
   4   2   7     2641.08     2696.50     90.20 o 
   5   2   7      358.69      366.96     14.84 o 
   6   2   7     4879.88     5129.60    218.50 o 
   7   2   7      136.25      131.03      7.84 o 
   8   2   7      333.33      329.25     16.27 o 
   9   2   7      526.50      530.30     22.51 o 
  10   2   7     3591.49     3472.09     93.25 o 
  11   2   7      266.72      265.99     18.14 o 
  12   2   7       18.03       19.05     11.36 o 
  -7   3   7      152.54      142.30     22.49 o 
  -6   3   7      685.78      702.77     41.77 o 
  -5   3   7     4732.31     4370.40    164.33 o 
  -4   3   7      100.16       89.06     10.25 o 
  -3   3   7     1867.51     1851.37     40.86 o 
  -2   3   7      548.97      541.42     22.45 o 
  -1   3   7      439.26      431.65     12.76 o 
   0   3   7     1192.83     1201.09     26.86 o 
   1   3   7     2683.37     2666.37     67.32 o 
   2   3   7     2615.83     2585.04     65.37 o 
   3   3   7     1010.64     1052.67     47.51 o 
   4   3   7     2015.91     1928.15     50.76 o 
   5   3   7     4574.15     4790.99    114.92 o 
   6   3   7      238.16      221.00      9.35 o 
   7   3   7     3254.62     3229.56     65.80 o 
   8   3   7     1968.78     2003.16     56.20 o 
   9   3   7      490.56      496.83     22.01 o 
  10   3   7      629.76      560.44     38.56 o 
  11   3   7     1720.30     1572.77     84.23 o 
  12   3   7      601.19      568.42     26.92 o 
  -7   4   7      187.60      224.01     25.71 o 
  -6   4   7        8.59        1.84     12.39 o 
  -5   4   7      247.66      217.58     22.95 o 
  -4   4   7      694.65      599.09    103.97 o 
  -3   4   7        0.78        1.60      6.65 o 
  -2   4   7       57.43       68.03      8.69 o 
  -1   4   7     1219.43     1089.07     32.66 o 
   0   4   7     1149.15     1131.53     33.64 o 
   1   4   7      116.40      116.94     13.08 o 
   2   4   7     1583.41     1482.92     41.08 o 
   3   4   7     4106.34     4272.18    103.99 o 
   4   4   7      151.27      127.44      9.21 o 
   5   4   7      594.69      617.73     21.36 o 
   6   4   7     4023.05     4078.00    122.79 o 
   7   4   7      903.03      924.89     31.44 o 
   8   4   7       17.04       12.37      7.44 o 
   9   4   7      511.74      524.60     36.95 o 
  10   4   7      477.34      502.99     23.21 o 
  11   4   7       51.04       67.91     12.17 o 
  12   4   7      175.00      186.01     17.04 o 
  -7   5   7      512.68      470.96     36.26 o 
  -6   5   7      461.20      474.17     34.43 o 
  -5   5   7      189.12      174.43     22.03 o 
  -4   5   7       11.97       16.44      8.82 o 
  -3   5   7      717.49      718.05     26.40 o 
  -2   5   7     1520.16     1356.65     40.32 o 
  -1   5   7       44.94       42.85      8.26 o 
   0   5   7      708.24      660.74     27.31 o 
   1   5   7     3722.22     3678.16     91.57 o 
   2   5   7      806.27      750.22     25.08 o 
   3   5   7      321.45      290.10     13.95 o 
   4   5   7     1332.74     1299.21     37.55 o 
   5   5   7     2191.06     2258.11     59.51 o 
   6   5   7       43.52       26.64      7.30 o 
   7   5   7     1479.74     1449.65     59.21 o 
  10   5   7       57.28       55.31     33.74 o 
  11   5   7      702.03      671.56     41.31 o 
  12   5   7      565.47      467.94    117.97 o 
  -6   6   7       20.61       10.10     13.77 o 
  -5   6   7      407.31      413.58     31.67 o 
  -4   6   7     2531.59     2289.17     95.94 o 
  -3   6   7        0.21        7.74     12.62 o 
  -2   6   7      323.94      302.04     16.52 o 
  -1   6   7     1154.38     1159.61     36.20 o 
   0   6   7     1321.55     1277.33     43.15 o 
   1   6   7      157.55      158.43     11.82 o 
   2   6   7     2750.29     2611.21     68.16 o 
   3   6   7      832.21      812.26     27.57 o 
   4   6   7       51.14       49.02      8.44 o 
   5   6   7     1144.57     1116.51     34.33 o 
   6   6   7     5182.09     5406.46    131.63 o 
   7   6   7      151.01      133.88     11.96 o 
   8   6   7     1322.54     1297.51     39.40 o 
   9   6   7     1131.74     1205.86     58.76 o 
  10   6   7      991.59      837.72     45.90 o 
  11   6   7        1.50        6.89     13.31 o 
  -6   7   7      357.45      394.30     33.97 o 
  -5   7   7       32.10       34.89     16.52 o 
  -4   7   7      199.05      181.32     23.41 o 
  -3   7   7      674.47      713.21     28.33 o 
  -2   7   7      169.44      199.49     14.60 o 
  -1   7   7        7.64        4.78      7.30 o 
   0   7   7     1341.72     1246.97     38.85 o 
   1   7   7     3048.06     2957.76     78.49 o 
   2   7   7       77.95       95.76     15.61 o 
   3   7   7     1747.87     1827.90     51.38 o 
   4   7   7     2407.14     2514.07     67.22 o 
   5   7   7       66.72       67.41     10.05 o 
   6   7   7       45.21       29.05      8.69 o 
   7   7   7      658.69      674.29     25.87 o 
   8   7   7      657.74      668.83     35.57 o 
   9   7   7      145.58      139.09     20.66 o 
  10   7   7       80.79      115.67     20.20 o 
  11   7   7       88.93       93.64     19.74 o 
  -5   8   7      727.28      791.36     49.57 o 
  -4   8   7      635.21      650.90     43.15 o 
  -3   8   7       83.43       73.48     13.14 o 
  -2   8   7     1461.70     1417.69     50.95 o 
  -1   8   7     1783.65     1705.85     97.54 o 
   0   8   7      457.92      521.09     22.88 o 
   1   8   7      681.31      605.14     24.34 o 
   2   8   7     2721.15     2813.51     74.88 o 
   3   8   7       42.20       34.91      8.93 o 
   4   8   7       38.70       35.45      9.14 o 
   5   8   7      652.20      694.87     29.84 o 
   6   8   7     1335.23     1236.87     39.24 o 
   7   8   7        2.49        4.52      9.07 o 
   8   8   7      456.37      469.80     22.39 o 
   9   8   7      309.12      311.68     27.08 o 
  10   8   7      267.71      310.76     29.38 o 
  -4   9   7      122.96      144.59     23.87 o 
  -3   9   7      795.28      841.27     33.03 o 
  -2   9   7        1.36       -0.89      9.57 o 
  -1   9   7       87.25       94.64     12.33 o 
   0   9   7       53.23       68.10     11.35 o 
   1   9   7     1578.99     1517.91     46.73 o 
   2   9   7       21.72       31.05      9.72 o 
   3   9   7     1052.55     1094.70     36.68 o 
   4   9   7      304.82      325.39     18.79 o 
   5   9   7      318.77      311.92     18.32 o 
   6   9   7      412.75      387.88     19.94 o 
   7   9   7     1188.29     1263.70     62.89 o 
   8   9   7      195.49      214.07     17.04 o 
   9   9   7      221.47      238.24     25.71 o 
  -3  10   7       88.67       69.30     13.63 o 
  -2  10   7      785.36      826.53     32.76 o 
  -1  10   7      543.83      548.45     61.28 o 
   0  10   7        9.30       13.89      9.57 o 
   1  10   7      230.03      221.65     18.36 o 
   2  10   7     1722.73     1667.04     50.61 o 
   3  10   7      373.94      367.98     20.19 o 
   4  10   7      219.89      244.84     17.36 o 
   5  10   7      732.34      745.81     53.02 o 
   6  10   7      370.24      393.78     21.58 o 
   7  10   7      162.93      188.62     30.30 o 
   8  10   7      348.55      366.31     22.26 o 
   9  10   7      702.09      745.92     45.44 o 
  -2  11   7      223.01      234.45     19.31 o 
  -1  11   7      373.73      376.85     21.91 o 
   0  11   7      528.48      524.14     25.79 o 
   1  11   7      634.49      683.83     29.36 o 
   2  11   7      166.52      150.30     16.98 o 
   3  11   7      666.32      702.93     29.36 o 
   4  11   7       85.76       85.84     16.75 o 
   5  11   7        4.73        6.22     11.24 o 
   6  11   7      281.18      287.04     20.13 o 
   7  11   7      390.63      413.64     23.86 o 
   1  12   7        2.39        6.23     11.24 o 
   2  12   7      333.96      358.47     22.51 o 
   3  12   7       40.43       40.75     12.74 o 
   4  12   7       74.44       88.13     23.41 o 
   5  12   7      350.50      360.80     33.51 o 
  -1  -9   8      114.04      141.12     16.98 o 
   0  -9   8       22.04       20.46     11.17 o 
   1  -9   8      250.42      307.16     26.85 o 
   2  -9   8      433.47      439.84     31.44 o 
   3  -9   8      421.37      472.00     26.01 o 
   4  -9   8      191.14      189.48     18.82 o 
   5  -9   8      788.23      786.41     33.27 o 
  -3  -8   8     1022.69     1064.83     40.24 o 
  -2  -8   8       92.71       91.00     15.49 o 
  -1  -8   8       70.00       94.03     14.61 o 
   0  -8   8       14.52       13.75     10.52 o 
   1  -8   8      771.65      776.58     71.84 o 
   2  -8   8       83.87       88.17     14.61 o 
   3  -8   8      833.39      874.49     34.86 o 
   4  -8   8      797.03      871.29     55.54 o 
   5  -8   8        7.72        7.91     11.47 o 
   6  -8   8      842.50      799.17     45.44 o 
   7  -8   8      929.31      797.79     44.07 o 
  -4  -7   8      871.52      908.65     41.31 o 
  -3  -7   8        6.11        6.39     11.63 o 
  -2  -7   8      741.33      803.39     32.94 o 
  -1  -7   8      214.35      214.84     17.45 o 
   0  -7   8      465.88      467.13     23.84 o 
   1  -7   8      346.77      367.93     21.24 o 
   2  -7   8     2690.12     2713.10     74.90 o 
   3  -7   8     1550.43     1524.44     48.31 o 
   4  -7   8      418.17      411.47     23.02 o 
   5  -7   8      226.40      257.74     19.74 o 
   6  -7   8      160.83      129.90     19.74 o 
  -5  -6   8      108.97      107.88     16.54 o 
  -4  -6   8       45.35       60.75     13.77 o 
  -3  -6   8     2278.10     2249.19     65.05 o 
  -2  -6   8      269.87      269.99     18.99 o 
  -1  -6   8     1497.53     1518.40     50.03 o 
   0  -6   8     1344.89     1368.18     43.33 o 
   1  -6   8       64.97       60.96     11.02 o 
   2  -6   8      799.22      736.16     36.95 o 
   3  -6   8     1016.61     1053.71     35.99 o 
   4  -6   8     1486.55     1532.06     47.34 o 
   5  -6   8      295.21      322.78     30.07 o 
  -6  -5   8      241.42      258.89     29.84 o 
  -5  -5   8       34.27       40.78     13.91 o 
  -4  -5   8      175.85      177.84     16.71 o 
  -3  -5   8       72.36       65.69     12.49 o 
  -2  -5   8      925.78      935.07     45.90 o 
  -1  -5   8      295.26      282.64     18.01 o 
   0  -5   8      550.59      504.17     32.13 o 
   1  -5   8       52.13       47.21     13.31 o 
   2  -5   8     1812.61     1792.38     51.91 o 
   3  -5   8      681.44      655.88     25.97 o 
   4  -5   8     1176.84     1167.65     37.76 o 
   5  -5   8     1524.69     1605.98     47.16 o 
   6  -5   8      358.14      112.92     17.90 o 
  -6  -4   8       19.38       13.77     16.98 o 
  -5  -4   8      351.30      350.42     21.24 o 
  -4  -4   8      444.80      468.01     23.37 o 
  -3  -4   8     2520.01     2535.93     70.23 o 
  -2  -4   8       12.76       18.52      8.92 o 
  -1  -4   8      393.18      368.85     18.83 o 
   0  -4   8     1661.60     1579.34     46.09 o 
   1  -4   8      164.03      138.29     12.47 o 
   2  -4   8     1056.03     1040.51     33.75 o 
   3  -4   8     4347.01     4460.37    109.86 o 
   4  -4   8      689.88      622.69     23.84 o 
   5  -4   8      664.91      727.56     36.72 o 
   6  -4   8        4.25        2.30     10.56 o 
   8  -4   8      430.86      410.83     26.62 o 
   9  -4   8      148.51      169.84     19.74 o 
  10  -4   8     1212.54     1260.95     59.67 o 
  -7  -3   8      126.88      134.04     24.33 o 
  -6  -3   8      479.54      490.70     35.35 o 
  -5  -3   8       82.94      112.91     13.79 o 
  -4  -3   8      129.42      123.87     13.44 o 
  -3  -3   8      674.48      670.60     26.13 o 
  -2  -3   8     4960.81     4904.91    120.14 o 
  -1  -3   8      844.30      837.08     28.89 o 
   0  -3   8     1309.84     1375.77     56.92 o 
   1  -3   8     1310.97     1176.21     35.70 o 
   2  -3   8       19.82       19.80      7.25 o 
   3  -3   8      298.99      336.95     16.39 o 
   4  -3   8      963.02      922.52     23.52 o 
   5  -3   8     2947.15     2965.97    104.43 o 
   6  -3   8      123.47       96.53     10.10 o 
   7  -3   8      907.42      815.69     38.56 o 
   8  -3   8     2555.20     2488.84     96.85 o 
   9  -3   8      728.05      638.05     36.26 o 
  10  -3   8       26.50       24.79     14.23 o 
  11  -3   8     1167.58     1066.32     54.62 o 
  -7  -2   8      617.05      686.25     43.15 o 
  -6  -2   8      115.43      104.66     20.20 o 
  -5  -2   8       98.99      126.70     14.92 o 
  -4  -2   8      829.15      831.60     34.66 o 
  -3  -2   8      396.96      391.81     18.82 o 
  -2  -2   8     1985.16     1966.96     53.71 o 
  -1  -2   8     3629.50     3621.23     90.00 o 
   0  -2   8       15.20        7.91      6.32 o 
   2  -2   8     1468.49     1460.39     41.05 o 
   3  -2   8     6780.63     6998.89    183.26 o 
   4  -2   8      295.84      300.50     11.27 o 
   5  -2   8      464.10      477.18     18.36 o 
   6  -2   8      665.57      648.52     22.37 o 
   7  -2   8      199.80      229.97     19.28 o 
   8  -2   8      338.30      335.55     24.33 o 
   9  -2   8      703.12      729.39     39.48 o 
  10  -2   8      658.60      612.34     36.72 o 
  11  -2   8      237.26      275.88     27.54 o 
  -7  -1   8      347.90      344.73     31.21 o 
  -6  -1   8      890.92      894.18     46.82 o 
  -5  -1   8      149.26      179.60     14.60 o 
  -4  -1   8      175.27      178.00     13.30 o 
  -2  -1   8     2618.64     2557.71     65.71 o 
  -1  -1   8        7.38       12.38      4.98 o 
   0  -1   8      942.20      915.83     24.90 o 
   1  -1   8     1608.47     1507.96     33.75 o 
   2  -1   8      177.78      191.79      8.74 o 
   3  -1   8      207.06      224.73      9.56 o 
   4  -1   8     4831.63     5142.27    123.05 o 
   5  -1   8      673.56      695.63     23.04 o 
   6  -1   8       75.50       89.86      8.92 o 
   7  -1   8      220.66      207.02     18.82 o 
   8  -1   8      423.09      448.93     28.92 o 
   9  -1   8      566.92      509.52     32.13 o 
  10  -1   8       32.13       36.72     15.15 o 
  11  -1   8     1190.89     1249.47     61.97 o 
  -6   0   8       73.31       60.39     14.00 o 
  -5   0   8      855.42      878.50     24.90 o 
  -4   0   8     2037.28     1972.03     44.47 o 
  -3   0   8        4.85        5.44      5.42 o 
  -2   0   8      252.35      251.09     10.74 o 
  -1   0   8     5415.03     5428.73    106.66 o 
   0   0   8     1564.97     1560.31     35.69 o 
   1   0   8     1369.76     1477.38     32.95 o 
   2   0   8      798.52      776.93     19.95 o 
   3   0   8      211.32      143.15      7.59 o 
   4   0   8      454.49      509.14     18.49 o 
   5   0   8     1623.59     1667.70     44.99 o 
   6   0   8     3727.59     3748.03     91.98 o 
   7   0   8      495.20      550.08     30.07 o 
   8   0   8      265.66      250.17     21.57 o 
   9   0   8     3565.40     3488.15    133.58 o 
  10   0   8      737.55      733.98     42.69 o 
  11   0   8        0.51       -4.13     12.85 o 
  12   0   8      394.53      405.32     34.89 o 
  -7   1   8      401.19      432.86     33.51 o 
  -6   1   8      504.86      539.36     24.32 o 
  -5   1   8       87.90       81.26     11.52 o 
  -4   1   8        0.82        4.02      6.27 o 
  -3   1   8     3915.31     3939.50     80.06 o 
  -2   1   8     1668.29     1611.40     36.18 o 
  -1   1   8      758.45      745.53     19.81 o 
   0   1   8     3145.96     3171.51     65.91 o 
   1   1   8      221.04      197.40      8.57 o 
   2   1   8      500.21      519.39     14.78 o 
   3   1   8     1341.10     1427.11     31.83 o 
   4   1   8     6301.30     6700.68    127.29 o 
   5   1   8      824.79      824.48     26.05 o 
   6   1   8      310.93      346.70     15.35 o 
   7   1   8     3001.38     2996.87     75.48 o 
   8   1   8      435.29      526.41     23.05 o 
   9   1   8       12.80       31.67     14.23 o 
  10   1   8      899.24      946.97     50.49 o 
  11   1   8      949.53      960.74     52.79 o 
  12   1   8      220.25      208.40     27.08 o 
  -7   2   8      282.89      257.97     26.62 o 
  -6   2   8       96.10       70.69     17.90 o 
  -5   2   8     1793.00     1796.17     77.58 o 
  -4   2   8      442.68      480.01     21.03 o 
  -3   2   8      630.78      625.71     23.49 o 
  -2   2   8     2946.08     2785.40     72.02 o 
  -1   2   8     3418.41     3377.75     68.40 o 
   0   2   8       99.44       89.08      5.90 o 
   1   2   8      166.97      139.51      7.01 o 
   2   2   8     1103.35     1040.35     24.23 o 
   3   2   8      949.46      961.03     23.65 o 
   4   2   8      129.69      144.12     14.23 o 
   5   2   8      498.37      449.55     17.49 o 
   6   2   8      164.43      173.05     18.13 o 
   7   2   8       13.86       14.69      6.47 o 
   8   2   8       63.97       61.97     14.69 o 
   9   2   8      836.51      807.55     29.92 o 
  10   2   8      665.55      648.89     26.92 o 
  11   2   8      775.60      750.07     30.79 o 
  12   2   8      684.53      703.80     30.89 o 
  -7   3   8     1568.99     1806.73     83.08 o 
  -6   3   8      844.69      911.63     50.49 o 
  -5   3   8      261.01      180.86     21.57 o 
  -4   3   8       90.67       72.39     15.38 o 
  -3   3   8     1095.98     1085.79     34.62 o 
  -2   3   8      432.19      418.54     18.32 o 
  -1   3   8      125.25      118.76     10.39 o 
   0   3   8     6851.02     6892.82    163.87 o 
   1   3   8      649.02      640.70     22.37 o 
   2   3   8       58.03       69.78      8.11 o 
   3   3   8     1058.96     1105.15     32.66 o 
   4   3   8     2586.41     2597.96     66.63 o 
   5   3   8     1644.96     1692.43     46.06 o 
   6   3   8      785.54      785.35     25.87 o 
   7   3   8     3436.61     3466.25     86.46 o 
   8   3   8      405.84      308.51     83.31 o 
   9   3   8      218.90      163.46     13.59 o 
  10   3   8     2414.87     2332.04     66.75 o 
  11   3   8      802.26      779.30     30.97 o 
  12   3   8       50.91       58.40     12.55 o 
  -6   4   8      772.11      705.98     43.15 o 
  -5   4   8      944.82     1010.32     52.79 o 
  -4   4   8      558.33      564.60     36.26 o 
  -3   4   8      678.96      674.51     25.35 o 
  -2   4   8     2906.48     2875.74     74.81 o 
  -1   4   8       88.52       91.82      9.86 o 
   0   4   8      671.97      647.90     23.12 o 
   1   4   8      702.75      659.22     27.31 o 
   2   4   8        3.53        3.83      5.16 o 
   3   4   8      571.91      528.74     19.73 o 
   4   4   8     1592.13     1634.09     45.27 o 
   5   4   8     2124.13     2140.03     56.71 o 
   6   4   8     2367.14     2404.08     64.95 o 
   7   4   8       37.32       29.19      7.62 o 
   8   4   8     1329.47     1355.51     62.43 o 
  10   4   8        5.50        8.92      9.07 o 
  11   4   8      749.88      706.44     43.15 o 
  12   4   8      484.29      392.46    136.33 o 
  -6   5   8      180.98      164.79     23.87 o 
  -5   5   8       35.49       26.62     14.69 o 
  -4   5   8      843.68      852.87     46.82 o 
  -3   5   8      123.01      137.34     25.48 o 
  -2   5   8      277.19      258.60     16.98 o 
  -1   5   8      330.98      306.90     19.74 o 
   0   5   8     3431.47     3136.08     80.49 o 
   1   5   8      429.14      411.88     18.29 o 
   2   5   8      191.18      189.45     12.32 o 
   3   5   8      679.18      626.40     22.66 o 
   4   5   8      698.83      663.84     23.96 o 
   5   5   8       36.75       27.31      7.47 o 
   6   5   8     1032.05     1033.03     32.80 o 
   7   5   8     1378.11     1406.28     41.50 o 
   8   5   8       20.77       21.44      8.75 o 
   9   5   8        1.15        5.51     12.85 o 
  10   5   8     1130.39     1062.19     56.00 o 
  11   5   8     1094.96      960.74     52.33 o 
  -6   6   8      935.87      998.84     56.00 o 
  -5   6   8      836.00      872.15     50.95 o 
  -3   6   8      799.80      745.00     28.89 o 
  -2   6   8      292.18      324.39     17.82 o 
  -1   6   8      504.01      468.19     20.56 o 
   0   6   8        7.98       13.31      7.79 o 
   1   6   8     2818.19     2718.70     71.65 o 
   2   6   8      293.97      266.11     15.09 o 
   3   6   8       54.65       52.53      8.75 o 
   4   6   8     1121.40     1150.24     36.10 o 
   5   6   8      829.43      749.58     27.07 o 
   6   6   8     1034.25     1102.58     42.23 o 
   7   6   8      490.34      500.59     21.68 o 
   8   6   8     2948.47     2967.60     77.96 o 
   9   6   8      577.59      542.57     35.80 o 
  10   6   8       79.95       73.44     19.28 o 
  11   6   8      903.49      855.17     49.12 o 
  -5   7   8      182.06      165.25     24.33 o 
  -4   7   8      937.83     1074.12     57.84 o 
  -3   7   8      252.36      264.95     18.10 o 
  -2   7   8      917.44      875.41     42.69 o 
  -1   7   8     1114.23     1121.20     37.26 o 
   0   7   8      531.67      486.74     21.91 o 
   1   7   8      203.36      229.30     22.49 o 
   2   7   8     1058.11     1008.61     33.71 o 
   3   7   8      231.22      208.12     18.59 o 
   4   7   8      657.30      693.61     44.53 o 
   5   7   8      210.10      193.61     14.12 o 
   6   7   8      923.65      893.37     31.44 o 
   7   7   8     1287.55     1339.83     41.87 o 
   8   7   8        6.67        1.43      9.25 o 
   9   7   8      691.04      661.92     41.31 o 
  10   7   8      307.94      317.65     28.92 o 
  11   7   8       11.87        7.80     14.69 o 
  -4   8   8       43.68       33.51     18.36 o 
  -3   8   8      505.21      516.43     25.62 o 
  -2   8   8       22.03       42.36     11.49 o 
  -1   8   8      366.72      358.05     19.96 o 
   0   8   8      126.02      133.83     13.79 o 
   1   8   8     1312.21     1307.20     41.84 o 
   2   8   8      441.62      414.85     20.44 o 
   3   8   8       42.77       46.78     10.05 o 
   4   8   8      860.45      914.78     32.28 o 
   5   8   8      433.73      418.24     23.18 o 
   6   8   8        0.35        0.91      8.27 o 
   7   8   8      488.81      518.80     23.84 o 
   8   8   8      182.86      209.72     16.87 o 
   9   8   8        7.59       11.93     14.23 o 
  10   8   8       42.30       54.62     19.28 o 
  -3   9   8      318.63      238.33     27.31 o 
  -2   9   8      363.43      380.93     21.74 o 
  -1   9   8      141.41      156.51     15.54 o 
   0   9   8      618.01      616.34     36.26 o 
   1   9   8        0.02        7.23      9.02 o 
   2   9   8     1414.05     1464.27     59.21 o 
   3   9   8      420.39      401.42     20.93 o 
   4   9   8        1.97       -2.85      9.02 o 
   5   9   8      176.31      181.39     15.24 o 
   6   9   8     1179.31     1188.64     45.67 o 
   7   9   8     1758.93     1860.67     55.73 o 
   8   9   8      254.34      253.20     28.00 o 
   9   9   8     1917.69     2008.24     87.67 o 
  -2  10   8      102.68       86.85     14.12 o 
  -1  10   8      275.59      266.57     19.12 o 
   0  10   8      240.14      251.61     18.64 o 
   1  10   8     1006.50     1013.11     36.99 o 
   2  10   8      105.55      116.67     14.24 o 
   3  10   8      545.26      519.06     25.71 o 
   4  10   8      586.26      668.53     28.37 o 
   5  10   8      527.52      545.80     25.94 o 
   6  10   8      161.71      156.10     15.54 o 
   7  10   8      370.70      400.95     23.04 o 
   8  10   8      297.95      348.79     22.22 o 
  -1  11   8      481.95      467.89     25.64 o 
   0  11   8      677.34      707.83     71.38 o 
   1  11   8       28.12       21.59     11.67 o 
   2  11   8     1825.38     1879.77    103.05 o 
   3  11   8      412.82      409.03     23.52 o 
   4  11   8      164.47      164.78     16.84 o 
   5  11   8      191.52      213.32     18.29 o 
   6  11   8      596.45      572.71     28.01 o 
   7  11   8        4.14        7.31     12.55 o 
   2  -9   9      320.44      377.47     24.66 o 
  -2  -8   9      383.26      384.70     24.82 o 
  -1  -8   9      248.12      317.80     47.74 o 
   0  -8   9      436.32      465.86     25.15 o 
   1  -8   9       14.31       11.26     11.19 o 
   2  -8   9      593.08      581.28     28.56 o 
   3  -8   9      310.59      325.65     22.39 o 
   4  -8   9       10.88        7.34     12.33 o 
   5  -8   9      135.25      146.20     17.69 o 
   6  -8   9     1167.94     1157.21     59.67 o 
  -3  -7   9      749.55      770.13     33.76 o 
  -2  -7   9      555.49      583.02     28.87 o 
  -1  -7   9      138.29      135.85     15.89 o 
   0  -7   9      337.28      329.70     21.24 o 
   1  -7   9     2231.38     2211.36     85.61 o 
   2  -7   9      471.37      482.02     25.15 o 
   3  -7   9        3.94        2.52     11.04 o 
   4  -7   9      417.63      479.11     34.43 o 
   5  -7   9      156.15      172.09     17.34 o 
   6  -7   9        5.26        6.25     10.65 o 
   7  -7   9      444.55      428.27     31.67 o 
  -4  -6   9      761.56      836.26     51.41 o 
  -3  -6   9      655.13      677.17     30.66 o 
  -2  -6   9      105.97      110.41     14.97 o 
  -1  -6   9     1268.71     1309.63     43.81 o 
   0  -6   9       22.44       22.46     10.48 o 
   1  -6   9       50.25       47.49     11.82 o 
   2  -6   9     1037.90     1073.75     37.63 o 
   3  -6   9     1291.96     1266.83     42.28 o 
   4  -6   9      178.19      197.31     22.03 o 
   5  -6   9     1681.96     1757.39     53.03 o 
   6  -6   9      871.09      827.17     44.98 o 
   7  -6   9        2.52       10.56     12.85 o 
  -5  -5   9      140.34      135.65     17.69 o 
  -4  -5   9      290.65      328.25     21.89 o 
  -3  -5   9     1269.82     1286.70     43.66 o 
  -2  -5   9      157.36      156.30     30.30 o 
  -1  -5   9       41.89       33.46     10.84 o 
   0  -5   9      267.58      281.26     18.18 o 
   1  -5   9      719.58      649.73     26.45 o 
   2  -5   9        0.32        3.89      9.07 o 
   3  -5   9     1093.50     1001.67     36.72 o 
   4  -5   9     1326.47     1344.55     42.79 o 
   5  -5   9       53.40       55.89     11.52 o 
   6  -5   9      327.43      299.10     55.31 o 
  -5  -4   9      717.67      799.63     33.27 o 
  -4  -4   9        3.87       11.26     11.82 o 
  -3  -4   9      611.54      570.30     34.66 o 
  -2  -4   9      835.18      816.47     31.32 o 
  -1  -4   9     1441.92     1490.32     45.92 o 
   0  -4   9       87.09       95.20     12.01 o 
   1  -4   9        1.75       -0.46      7.79 o 
   2  -4   9     1451.75     1379.77     58.07 o 
   3  -4   9     1478.32     1562.12     46.56 o 
   4  -4   9      592.06      570.54     23.82 o 
   5  -4   9     2035.84     2078.18     57.71 o 
   6  -4   9      474.33      412.21     28.00 o 
  -6  -3   9      322.88      387.42     33.51 o 
  -5  -3   9        1.50        2.59     11.30 o 
  -4  -3   9      473.75      500.92     24.18 o 
  -3  -3   9     1422.97     1395.36     43.66 o 
  -2  -3   9     2522.81     2415.84     66.02 o 
  -1  -3   9      406.15      374.11     19.62 o 
   0  -3   9     2854.29     2905.10     92.72 o 
   1  -3   9     1162.74     1164.37     36.68 o 
   2  -3   9       84.33       97.21     11.25 o 
   3  -3   9     2799.92     2741.91     71.68 o 
   4  -3   9     1611.62     1582.05     45.73 o 
   5  -3   9        1.56       10.23      7.95 o 
   6  -3   9     3595.77     3659.36    125.31 o 
   7  -3   9      964.07      981.86     44.98 o 
   8  -3   9       77.70       76.66     14.69 o 
   9  -3   9      496.71      501.72     32.13 o 
  10  -3   9      755.63      778.51     43.61 o 
  -6  -2   9       43.93       72.53     20.20 o 
  -5  -2   9      596.44      662.87     28.06 o 
  -4  -2   9        2.16        4.33      9.80 o 
  -3  -2   9      187.33      181.07     14.60 o 
  -2  -2   9      685.43      741.69     27.58 o 
  -1  -2   9       45.04       52.13      9.59 o 
   0  -2   9      514.73      530.41     21.58 o 
   1  -2   9     1611.18     1576.49     44.95 o 
   2  -2   9      659.09      630.67     23.21 o 
   4  -2   9       18.20       10.11      5.13 o 
   5  -2   9     2580.11     2596.72     92.72 o 
   6  -2   9      791.99      872.58     28.39 o 
   7  -2   9       35.80       18.69     18.59 o 
   8  -2   9     1883.85     1866.86     77.12 o 
   9  -2   9     1047.83     1091.57     52.33 o 
  10  -2   9       68.89       82.17     16.98 o 
  11  -2   9      108.32      126.69     22.03 o 
  -6  -1   9      269.10      283.22     27.08 o 
  -5  -1   9      265.48      266.10     17.99 o 
  -4  -1   9      629.17      624.78     25.48 o 
  -3  -1   9      456.88      498.65     21.75 o 
  -2  -1   9     1811.86     1738.36     48.85 o 
   1  -1   9      238.43      216.34     13.26 o 
   2  -1   9     1257.63     1262.68     33.52 o 
   3  -1   9     2827.32     2781.47     68.54 o 
   4  -1   9     3147.67     3239.45     66.63 o 
   5  -1   9        1.12        5.56      6.32 o 
   6  -1   9     2065.79     2239.76     72.99 o 
   7  -1   9        4.63        5.16      7.30 o 
   8  -1   9      536.87      619.23     35.80 o 
   9  -1   9      206.08      228.14     23.41 o 
  10  -1   9      765.81      830.84     45.44 o 
  11  -1   9      254.72      285.97     28.46 o 
  -5   0   9      209.47      185.91     21.57 o 
  -4   0   9       28.89       22.68     12.18 o 
  -3   0   9      113.56       90.14     17.92 o 
  -2   0   9     2360.90     2334.44     50.60 o 
  -1   0   9     4474.23     4451.83     89.41 o 
   0   0   9       65.93       69.65      7.87 o 
   1   0   9     2528.23     2458.88     55.47 o 
   2   0   9     1257.20     1260.55     29.68 o 
   3   0   9      323.11      339.84     12.27 o 
   4   0   9     1145.27     1123.83     27.10 o 
   5   0   9     4079.16     4277.49    104.73 o 
   6   0   9      692.58      723.36     36.95 o 
   7   0   9     3068.84     3213.85     81.28 o 
   8   0   9     2361.05     2550.35    101.90 o 
   9   0   9     1492.86     1592.36     71.15 o 
  10   0   9       15.21        8.72     12.85 o 
  11   0   9      190.63      229.51     26.62 o 
  -6   1   9      331.51      342.43     29.84 o 
  -5   1   9      108.09      140.92     20.20 o 
  -4   1   9     1159.49     1101.52     36.14 o 
  -3   1   9      203.18      223.96     12.10 o 
  -2   1   9      702.49      646.49     33.74 o 
  -1   1   9     3228.83     3374.59     85.42 o 
   0   1   9     1251.22     1216.40     28.90 o 
   1   1   9       37.20       41.15      5.60 o 
   2   1   9     3187.49     3264.03     66.53 o 
   3   1   9     1695.27     1647.32     50.61 o 
   4   1   9     1538.49     1676.24     32.09 o 
   5   1   9      280.96      274.79     14.09 o 
   6   1   9     1625.24     1686.15     46.43 o 
   7   1   9      622.42      582.73     21.96 o 
   8   1   9       46.62       33.97     13.31 o 
   9   1   9     1992.14     2145.95     90.89 o 
  11   1   9      241.10      290.11     29.38 o 
  12   1   9       51.88       56.00     20.66 o 
  -6   2   9      903.07      946.05     51.87 o 
  -5   2   9      170.97      178.56     22.49 o 
  -4   2   9      103.79       94.25     28.69 o 
  -3   2   9      305.79      289.68     16.71 o 
  -2   2   9     2035.23     1915.44     53.33 o 
  -1   2   9     1917.76     1875.83     51.86 o 
   0   2   9     1801.71     1701.75     68.62 o 
   1   2   9     3422.42     3193.42     98.92 o 
   2   2   9     1391.89     1289.20     37.44 o 
   3   2   9      687.63      658.89     23.02 o 
   4   2   9     2599.89     2720.47     69.93 o 
   5   2   9     3513.83     3773.55     93.66 o 
   6   2   9      181.11      220.63     13.07 o 
   7   2   9      289.90      284.29     28.46 o 
   8   2   9        3.47        4.13     11.02 o 
   9   2   9      181.99      179.02     21.12 o 
  10   2   9      230.57      307.55     28.92 o 
  11   2   9      560.18      560.01     38.10 o 
  12   2   9      496.30      505.39     38.10 o 
  -6   3   9       87.54       69.77     19.28 o 
  -5   3   9      538.38      548.08     37.18 o 
  -4   3   9      354.17      290.38     81.94 o 
  -3   3   9      778.45      753.84     28.19 o 
  -2   3   9      602.44      542.94     22.54 o 
  -1   3   9      687.06      581.93     22.87 o 
   0   3   9     1699.79     1610.20     61.97 o 
   1   3   9       45.14       39.02      8.11 o 
   2   3   9     3108.59     2899.42     74.48 o 
   3   3   9     1632.17     1560.21     44.05 o 
   4   3   9        0.27       -0.49      5.35 o 
   5   3   9       54.91       42.75      7.95 o 
   6   3   9     2568.55     2576.48     67.18 o 
   7   3   9     1774.91     1728.47     48.36 o 
   8   3   9       96.09       84.46     16.52 o 
   9   3   9      890.90      818.90     45.44 o 
  11   3   9        0.19       -0.89     10.05 o 
  12   3   9      314.76      313.52     31.67 o 
  -6   4   9      477.85      498.50     36.72 o 
  -5   4   9      533.67      588.01     39.94 o 
  -4   4   9       11.48       11.51      9.87 o 
  -3   4   9      569.47      558.85     23.78 o 
  -2   4   9     2450.32     2406.36     65.19 o 
  -1   4   9       26.84       24.22      8.10 o 
   0   4   9     1544.21     1499.73     44.05 o 
   1   4   9     2583.07     2411.53     64.21 o 
   2   4   9       58.94       49.59      8.44 o 
   3   4   9     1457.34     1391.96     40.48 o 
   4   4   9     3837.15     3636.18     91.24 o 
   5   4   9     2918.52     2945.15     75.98 o 
   6   4   9       11.92       11.98      7.05 o 
   7   4   9     1733.31     1737.26     49.15 o 
   8   4   9     2008.09     1918.14     53.59 o 
   9   4   9       20.45       21.57     13.77 o 
  10   4   9      480.41      464.08     33.97 o 
  11   4   9     1238.99     1224.68     62.43 o 
  -5   5   9      738.55      753.26     46.82 o 
  -3   5   9        2.36       -1.03      8.23 o 
  -2   5   9     1323.58     1304.41     41.17 o 
  -1   5   9     3528.51     3314.69     86.03 o 
   0   5   9     1287.93     1209.62     37.83 o 
   1   5   9      247.15      209.58     13.79 o 
   2   5   9      218.22      198.58     13.44 o 
   3   5   9     1430.66     1360.38     40.62 o 
   4   5   9       56.39       54.59     12.16 o 
   5   5   9     1853.73     1771.66     60.36 o 
   6   5   9      347.30      374.18     25.48 o 
   7   5   9       25.62       38.20     17.21 o 
   8   5   9       76.59       95.74     11.96 o 
   9   5   9      412.51      403.03     30.75 o 
  10   5   9      701.91      706.90     43.15 o 
  11   5   9       31.55       42.69     17.44 o 
  -5   6   9      177.40      152.40     24.79 o 
  -4   6   9        1.76        3.67     12.85 o 
  -3   6   9      307.90      319.19     19.59 o 
  -2   6   9      605.52      566.15     24.47 o 
  -1   6   9       46.51       31.21      9.41 o 
   0   6   9      250.81      244.84     20.20 o 
   1   6   9     3923.68     3764.58     96.22 o 
   2   6   9      246.51      232.55     27.77 o 
   3   6   9      640.95      580.65     27.31 o 
   4   6   9     1575.13     1473.59     44.05 o 
   5   6   9      232.18      220.15     35.57 o 
   6   6   9       97.93       97.28     11.36 o 
   7   6   9     1376.83     1430.56     44.05 o 
   8   6   9     1179.18     1192.53     39.02 o 
   9   6   9       37.75       39.94     16.52 o 
  10   6   9      718.31      804.22     47.28 o 
  11   6   9     2260.24     2346.59     72.06 o 
  -4   7   9      298.56      277.71     28.46 o 
  -3   7   9        2.69        2.97      9.86 o 
  -2   7   9      952.22      946.89     34.43 o 
  -1   7   9     1291.33     1295.30     41.78 o 
   0   7   9      299.70      277.39     17.31 o 
   1   7   9      848.51      851.04     44.53 o 
   2   7   9      451.60      428.65     20.59 o 
   3   7   9      305.05      289.02     17.36 o 
   4   7   9       10.08       12.16      8.11 o 
   5   7   9     1876.46     1880.34     54.39 o 
   6   7   9      893.22      971.51     34.01 o 
   7   7   9      346.36      350.34     19.77 o 
   8   7   9      105.48      121.77     14.27 o 
   9   7   9      660.33      730.31     44.07 o 
  10   7   9      184.58      193.71     25.71 o 
  -3   8   9      506.37      472.42     34.66 o 
  -2   8   9       55.28       47.87     12.32 o 
  -1   8   9       17.96       22.46     10.87 o 
   0   8   9     1262.43     1276.43     42.25 o 
   1   8   9      393.55      389.95     20.77 o 
   2   8   9        1.45        2.91      8.42 o 
   3   8   9       13.96       14.00      9.09 o 
   4   8   9     1460.79     1434.98     45.24 o 
   5   8   9       25.11       34.01     10.05 o 
   6   8   9      443.39      475.96     23.87 o 
   7   8   9      358.43      385.97     28.00 o 
   8   8   9      222.57      195.40     17.17 o 
   9   8   9       53.76       60.13     18.82 o 
  10   8   9      109.33      115.22     22.95 o 
  -2   9   9      340.05      378.33     23.17 o 
  -1   9   9       75.60       91.20     14.44 o 
   0   9   9      146.74      134.23     15.24 o 
   1   9   9       18.66       19.80     10.33 o 
   2   9   9      677.53      654.46     45.21 o 
   3   9   9      107.20      124.09     14.77 o 
   4   9   9       33.23       54.09     12.14 o 
   5   9   9     1143.44     1146.21     39.75 o 
   6   9   9       42.30       48.76     12.09 o 
   7   9   9       60.11       76.38     13.62 o 
   8   9   9      648.85      665.68     29.21 o 
   9   9   9      830.69      775.30     47.28 o 
  -1  10   9     1273.26     1316.70    102.13 o 
   0  10   9      965.03      943.11     36.51 o 
   1  10   9       70.70       79.31     13.53 o 
   2  10   9      393.50      388.68     29.15 o 
   3  10   9      128.48      120.62     15.24 o 
   4  10   9      107.40      137.02     15.42 o 
   5  10   9        0.36       -0.75     10.65 o 
   6  10   9      503.90      533.88     30.53 o 
   7  10   9      194.86      217.03     18.82 o 
   8  10   9      129.45      125.41     17.02 o 
   1  11   9      353.24      423.23     28.46 o 
   2  11   9       27.61       26.13     11.82 o 
   3  11   9       73.43       69.86     13.95 o 
   4  11   9       12.18       16.87     12.01 o 
   5  11   9      632.08      733.12     52.33 o 
   6  11   9       11.21       12.23     12.01 o 
   1  -8  10      718.15      750.44     38.33 o 
   2  -8  10      445.73      456.68     25.94 o 
   3  -8  10       39.12       67.23     14.93 o 
   4  -8  10      364.63      413.49     25.94 o 
  -1  -7  10     1145.61     1159.05     42.83 o 
   0  -7  10      636.97      677.14     32.59 o 
   1  -7  10       18.51       25.87     12.32 o 
   2  -7  10      175.01      192.21     17.96 o 
   3  -7  10      278.52      327.75     30.75 o 
   4  -7  10       94.87       80.99     14.92 o 
   5  -7  10       11.67        2.51     12.17 o 
   6  -7  10        1.33       -0.73     11.63 o 
  -3  -6  10      117.21      152.90     17.96 o 
  -2  -6  10      440.78      463.24     26.05 o 
  -1  -6  10      351.07      348.49     22.06 o 
   0  -6  10       12.49       17.25     11.76 o 
   1  -6  10     1364.27     1359.61     45.11 o 
   2  -6  10      630.65      653.85     28.56 o 
   3  -6  10       10.09       11.28     10.70 o 
   4  -6  10      238.79      241.48     19.29 o 
   5  -6  10     1108.86     1194.85     41.81 o 
   6  -6  10      358.81      332.67     75.51 o 
   7  -6  10      704.03      626.57     37.64 o 
   8  -6  10      562.70      492.54     33.97 o 
  -4  -5  10      865.72      942.79     37.98 o 
  -3  -5  10      388.41      396.45     23.86 o 
  -2  -5  10      138.66      117.96     15.42 o 
  -1  -5  10      472.07      455.84     24.61 o 
   0  -5  10      307.73      345.04     20.92 o 
   1  -5  10       37.80       43.32     11.52 o 
   2  -5  10      801.18      749.39     30.01 o 
   3  -5  10      755.14      789.75     54.39 o 
   4  -5  10      266.36      308.51     20.89 o 
   5  -5  10      165.18      157.92     15.74 o 
   6  -5  10     1045.11      992.53     91.58 o 
   7  -5  10     2377.29     2248.31     90.89 o 
  -4  -4  10      216.88      210.05     19.12 o 
  -3  -4  10      543.44      561.52     27.41 o 
  -2  -4  10     1727.64     1763.43     53.87 o 
  -1  -4  10       94.19      109.79     16.52 o 
   0  -4  10     1969.69     2013.49    135.18 o 
   1  -4  10      997.07      963.54     34.23 o 
   2  -4  10     1467.51     1450.69     44.79 o 
   3  -4  10      116.46      108.76     13.26 o 
   4  -4  10      359.11      375.72     20.27 o 
   5  -4  10        2.92        9.44      9.90 o 
   6  -4  10       10.48        3.37      9.67 o 
  -5  -3  10      808.91      870.63     52.33 o 
  -4  -3  10      764.52      826.82     33.59 o 
  -3  -3  10       94.41      110.21     14.56 o 
  -2  -3  10       59.12       44.18     11.96 o 
  -1  -3  10      794.00      799.27     50.26 o 
   0  -3  10     1439.36     1473.92     45.28 o 
   1  -3  10      111.95      111.85     12.61 o 
   2  -3  10      577.62      525.81     22.87 o 
   3  -3  10     1335.19     1318.45     40.89 o 
   4  -3  10     1051.03     1011.30     34.08 o 
   5  -3  10       10.51       10.32      8.92 o 
   6  -3  10     3085.60     3154.93     81.55 o 
  10  -3  10      447.86      526.04     35.35 o 
  -5  -2  10      354.61      340.55     21.72 o 
  -4  -2  10      242.27      308.23     39.02 o 
  -3  -2  10     1033.20     1053.92     36.51 o 
  -2  -2  10      416.74      394.05     20.45 o 
  -1  -2  10      256.19      218.94     35.80 o 
   0  -2  10      940.97      910.58     70.23 o 
   1  -2  10      614.37      638.07     24.79 o 
   2  -2  10      124.01      121.55     12.01 o 
   3  -2  10      727.52      648.02     24.83 o 
   4  -2  10     1843.16     1768.81     49.97 o 
   5  -2  10      534.36      565.78     22.72 o 
   6  -2  10      219.51      229.05     21.12 o 
   8  -2  10     1856.36     1997.69     82.62 o 
   9  -2  10      262.88      233.64     23.87 o 
  10  -2  10      391.26      397.98     31.67 o 
  -4  -1  10      672.18      648.68     26.89 o 
  -3  -1  10      155.83      133.41     13.98 o 
  -2  -1  10      126.31       97.80     12.01 o 
  -1  -1  10     1625.59     1734.13     49.49 o 
   0  -1  10      399.78      417.85     20.89 o 
   1  -1  10      359.63      347.94     21.80 o 
   2  -1  10      434.46      426.44     28.46 o 
   4  -1  10       74.00       78.82     18.21 o 
   5  -1  10       12.92        8.36      5.78 o 
   6  -1  10     1620.45     1623.77     46.21 o 
   7  -1  10      524.80      573.78     33.05 o 
   8  -1  10      325.16      375.03     28.46 o 
   9  -1  10     2725.25     2982.76    117.97 o 
  10  -1  10      145.85      147.35     22.49 o 
  11  -1  10       76.10       58.76     19.74 o 
  -4   0  10     1376.13     1390.39     61.97 o 
  -3   0  10     1052.85     1069.53     50.49 o 
   0   0  10     1713.15     1683.25     67.48 o 
   1   0  10     1611.68     1618.06     37.18 o 
   2   0  10       23.40       20.05      5.75 o 
   3   0  10      361.05      368.12     20.88 o 
   4   0  10     1633.41     1698.25     44.76 o 
   5   0  10      625.64      593.46     18.09 o 
   6   0  10      662.43      635.97     23.69 o 
   7   0  10     4763.45     4856.57    119.02 o 
   8   0  10      353.03      382.37     28.46 o 
   9   0  10      203.94      215.28     24.33 o 
  10   0  10      562.78      622.44     40.85 o 
  11   0  10      514.09      567.36     40.85 o 
  -5   1  10      261.43       21.12     15.15 o 
  -4   1  10      251.84      195.30     15.74 o 
  -3   1  10     1242.81     1199.87     38.59 o 
  -2   1  10     1030.77      989.25     26.94 o 
  -1   1  10      571.59      571.67     23.36 o 
   0   1  10      113.74      104.55     10.70 o 
   1   1  10     1272.09     1322.17     39.44 o 
   2   1  10     1706.11     1671.50     47.38 o 
   3   1  10      227.47      226.45     23.41 o 
   4   1  10        4.24       15.71      5.98 o 
   5   1  10     1035.53     1036.87     32.59 o 
   6   1  10      617.61      631.16     23.63 o 
   7   1  10      214.78      230.07     14.60 o 
   8   1  10      453.49      456.27     31.21 o 
   9   1  10     2738.06     3029.58    120.27 o 
  10   1  10      143.95      173.05     22.95 o 
  11   1  10      136.55      152.40     24.33 o 
  -5   2  10       21.75       33.05     16.98 o 
  -4   2  10     1311.15     1124.41    230.20 o 
  -3   2  10      371.58      353.90     19.47 o 
  -2   2  10      156.95      132.65     12.82 o 
  -1   2  10      117.42      104.59     21.57 o 
   0   2  10     1478.07     1390.05     41.36 o 
   1   2  10      146.16      152.15     12.01 o 
   2   2  10      519.45      539.65     29.84 o 
   3   2  10     1766.20     1759.15     49.29 o 
   4   2  10      842.55      818.73     27.89 o 
   5   2  10      648.55      669.43     29.61 o 
   6   2  10       14.18       18.82      8.11 o 
   7   2  10      716.44      724.19     26.47 o 
   8   2  10        1.99       10.10     11.48 o 
   9   2  10       28.63       15.15     13.77 o 
  10   2  10     1872.54     1991.72     87.67 o 
  11   2  10       66.55       78.03     20.66 o 
  -5   3  10     1486.64     1649.28     76.66 o 
  -4   3  10       13.25       13.79     13.77 o 
  -3   3  10      207.40      191.62     15.42 o 
  -2   3  10       28.49       26.39      9.57 o 
  -1   3  10     1899.38     1896.83     53.95 o 
   0   3  10     1907.96     1893.68     53.48 o 
   1   3  10     1349.05     1229.28     37.91 o 
   2   3  10     1813.57     1789.20    100.53 o 
   3   3  10      271.38      239.86     14.44 o 
   4   3  10      750.94      716.73     25.96 o 
   5   3  10     2452.68     2473.06     65.84 o 
   6   3  10     2564.30     2559.71     68.15 o 
   7   3  10      533.99      483.33     20.78 o 
   8   3  10     3882.83     4042.54    101.63 o 
   9   3  10      320.35      316.27     27.08 o 
  10   3  10       24.12       38.10     15.61 o 
  11   3  10       47.68       80.33     20.20 o 
  -5   4  10       80.10       90.89     21.12 o 
  -4   4  10      841.54      927.23     51.41 o 
  -3   4  10      931.15      882.53     32.52 o 
  -2   4  10      505.87      430.88     35.12 o 
  -1   4  10     1989.36     1923.33     55.08 o 
   0   4  10      719.20      732.13     27.54 o 
   1   4  10       10.24       14.46      8.11 o 
   2   4  10      744.86      692.84     25.62 o 
   3   4  10     2090.56     1974.97     54.90 o 
   4   4  10      151.74      151.64     16.30 o 
   5   4  10        3.58        3.30      6.97 o 
   6   4  10     2330.10     2250.02    116.36 o 
   7   4  10      532.77      491.51     21.44 o 
   8   4  10        3.09        7.38      8.10 o 
   9   4  10      298.93      251.55     25.25 o 
  10   4  10     2187.55     2314.87     99.61 o 
  11   4  10      265.17      262.56     28.46 o 
  -4   5  10       28.75       33.05     16.98 o 
  -3   5  10     1411.28     1329.24     43.04 o 
  -2   5  10      745.83      660.49     27.36 o 
  -1   5  10      275.09      254.37     16.33 o 
   0   5  10      467.51      424.78     20.89 o 
   1   5  10     3482.16     3321.20    162.04 o 
   2   5  10     2323.95     2248.85     61.79 o 
   3   5  10      670.61      628.93     24.82 o 
   4   5  10     2061.89     1979.49     55.65 o 
   5   5  10      632.48      590.05     23.45 o 
   6   5  10      223.52      235.04     15.49 o 
   7   5  10     1403.70     1382.44     42.87 o 
   8   5  10      592.32      548.94     38.79 o 
   9   5  10        1.17        2.75     13.31 o 
  10   5  10      190.62      173.05     24.79 o 
  11   5  10     1038.27     1149.35     90.89 o 
  -4   6  10      657.40      776.21     48.20 o 
  -3   6  10       71.20       76.64     13.26 o 
  -2   6  10       15.55       12.54      9.40 o 
  -1   6  10      591.85      525.48     23.67 o 
   0   6  10      516.28      500.67     22.98 o 
   1   6  10      246.32      235.82     17.21 o 
   2   6  10     1288.04     1142.49     37.36 o 
   3   6  10     1400.84     1321.65     43.38 o 
   4   6  10        6.01        4.82      8.11 o 
   5   6  10        0.79        0.39      7.95 o 
   6   6  10      701.46      703.83     27.50 o 
   7   6  10     1360.36     1365.60     43.13 o 
   8   6  10       83.11       79.33     17.44 o 
   9   6  10      832.70      880.87     50.49 o 
  10   6  10      244.85      313.06     31.21 o 
  11   6  10      369.78      390.63     35.80 o 
  -3   7  10      292.30      262.83     19.40 o 
  -2   7  10      983.86      983.05     36.20 o 
  -1   7  10       27.03       25.88     10.33 o 
   0   7  10      822.20      739.19     29.40 o 
   1   7  10      945.75      912.11     32.99 o 
   2   7  10      775.68      737.64     37.64 o 
   3   7  10      714.58      700.60     27.89 o 
   4   7  10     3521.65     3447.08     90.59 o 
   5   7  10     1530.80     1511.02     46.71 o 
   6   7  10      306.97      296.77     18.34 o 
   7   7  10      912.38      908.78     33.50 o 
   8   7  10      859.52      850.55     32.66 o 
   9   7  10      118.05      113.84     21.57 o 
  10   7  10      239.31      198.76     27.08 o 
  -2   8  10      602.20      565.11     27.54 o 
  -1   8  10      811.39      777.82     31.79 o 
   0   8  10      721.57      753.60     30.43 o 
   1   8  10      446.42      459.42     23.78 o 
   2   8  10     1615.47     1576.54     49.40 o 
   3   8  10      407.27      438.74     22.87 o 
   4   8  10       58.52       41.52     11.02 o 
   5   8  10      972.38      973.35     35.63 o 
   6   8  10     1265.75     1225.12     41.19 o 
   7   8  10      134.31      127.89     15.26 o 
   8   8  10      389.66      382.35     22.80 o 
   9   8  10      282.17      299.74     30.75 o 
  -1   9  10       22.43       23.17     11.67 o 
   0   9  10      489.57      488.66     25.14 o 
   1   9  10      596.75      564.84     26.76 o 
   2   9  10      941.87      932.63     35.63 o 
   3   9  10      499.95      530.64     25.80 o 
   4   9  10      476.18      507.85     25.31 o 
   5   9  10       85.31      101.27     15.61 o 
   6   9  10        0.75        1.68     10.65 o 
   7   9  10      209.82      236.84     18.34 o 
   8   9  10     1052.24      979.78     62.43 o 
   0  10  10       53.38       74.67     14.24 o 
   1  10  10      445.20      437.16     24.32 o 
   2  10  10      447.58      457.83     25.31 o 
   3  10  10      837.97      891.77     35.38 o 
   4  10  10        1.63       -0.20     10.37 o 
   5  10  10      621.92      639.64     29.86 o 
   6  10  10      734.82      726.15     31.96 o 
   7  10  10      174.55      160.43     17.31 o 
   3  11  10      481.81      481.24     32.13 o 
   4  11  10       61.19       54.21     14.05 o 
   1  -7  11      136.49      129.69     16.71 o 
   2  -7  11      701.34      771.36     33.91 o 
   3  -7  11      283.39      283.08     21.91 o 
   4  -7  11        2.43        0.17     12.47 o 
  -1  -6  11        9.28       12.33     13.40 o 
   0  -6  11      111.75      127.28     16.52 o 
   1  -6  11     1289.52     1267.25     43.65 o 
   2  -6  11        0.01        2.05     11.35 o 
   3  -6  11      594.30      642.89     54.85 o 
   4  -6  11      364.67      375.69     27.08 o 
   5  -6  11       10.44        9.13     12.65 o 
   6  -6  11      233.05      211.67     19.12 o 
  -2  -5  11     1100.18     1168.72     42.36 o 
  -1  -5  11       77.49       90.79     15.82 o 
   0  -5  11        4.91        1.21     10.87 o 
   1  -5  11       90.07       93.15     14.12 o 
   2  -5  11     2843.95     2715.18     75.62 o 
   3  -5  11       14.72       23.00     11.84 o 
   4  -5  11      889.76      882.50     34.73 o 
   5  -5  11      890.36      978.96     37.14 o 
   6  -5  11      242.73      260.29     19.47 o 
   7  -5  11      175.19      140.00     21.12 o 
   8  -5  11      688.44      593.52     37.64 o 
  -3  -4  11      579.95      670.51     31.65 o 
  -2  -4  11       45.76       56.51     14.44 o 
  -1  -4  11      990.61      991.87     36.67 o 
   0  -4  11     1811.79     1764.19     53.88 o 
   1  -4  11      574.94      575.60     28.92 o 
   2  -4  11      215.99      232.71     17.49 o 
   3  -4  11      999.55     1077.04     37.49 o 
   4  -4  11      231.70      270.51     26.85 o 
   5  -4  11        9.65        3.57     10.70 o 
   6  -4  11      278.68      342.89     20.77 o 
   7  -4  11      588.90      540.27     35.35 o 
  -4  -3  11      348.37      422.89     27.77 o 
  -3  -3  11       12.45       10.53     13.14 o 
  -2  -3  11     1103.45     1174.93     40.89 o 
  -1  -3  11      205.77      212.72     17.77 o 
   0  -3  11       87.96       75.82     13.20 o 
   1  -3  11      372.53      414.49     21.68 o 
   2  -3  11     2766.47     2603.93     70.75 o 
   3  -3  11      182.80      165.58     22.72 o 
   4  -3  11     1198.70     1232.60     40.08 o 
   5  -3  11      818.91      869.32     41.54 o 
   6  -3  11       51.51       59.37     12.00 o 
   7  -3  11       11.72        4.81     10.19 o 
  -4  -2  11      998.50     1059.89     55.54 o 
  -3  -2  11      894.83     1002.97     52.79 o 
  -2  -2  11        1.82       -2.21     10.84 o 
  -1  -2  11      817.60      846.80     31.76 o 
   0  -2  11      128.47      129.56     14.31 o 
   1  -2  11      397.87      387.45     20.24 o 
   2  -2  11      162.91      159.11     14.38 o 
   3  -2  11     6184.03     6006.32    145.48 o 
   4  -2  11      267.71      285.54     17.52 o 
   5  -2  11      227.06      218.50     15.90 o 
   6  -2  11      665.76      694.42     26.78 o 
   9  -2  11      947.33      980.94     50.49 o 
  10  -2  11      940.37     1000.22     52.79 o 
  -4  -1  11       58.54       91.35     22.49 o 
  -3  -1  11      567.47      574.70     38.56 o 
  -2  -1  11     2023.42     2081.69     84.46 o 
  -1  -1  11     1203.64     1186.58     56.46 o 
   0  -1  11      998.02      957.99     48.20 o 
   1  -1  11     2973.88     2904.24     76.11 o 
   2  -1  11      576.50      641.64     24.79 o 
   3  -1  11       99.03       78.84     10.91 o 
   4  -1  11     2479.41     2606.40     68.97 o 
   5  -1  11      335.35      367.09     18.99 o 
   6  -1  11      216.17      218.17     14.89 o 
   7  -1  11      247.56      159.26     13.63 o 
   8  -1  11      755.25      868.94     45.90 o 
   9  -1  11      975.60     1069.53     54.17 o 
  10  -1  11       47.44       66.56     19.74 o 
  -4   0  11     1450.54     1556.10     68.85 o 
  -3   0  11      755.92      787.23     44.53 o 
  -2   0  11       24.62       30.30     16.98 o 
  -1   0  11      783.97      815.69     44.07 o 
   0   0  11      637.57      700.48     39.94 o 
   1   0  11      164.15      168.46     21.12 o 
   2   0  11       66.89       22.15     25.25 o 
   3   0  11     2894.93     2917.58    106.04 o 
   4   0  11     1450.63     1464.91     43.49 o 
   5   0  11      342.87      353.01     17.99 o 
   6   0  11      373.86      389.09     15.40 o 
   7   0  11     1438.92     1435.38     42.85 o 
   8   0  11      149.44      160.20     19.74 o 
   9   0  11     2172.56     2544.39    104.66 o 
  10   0  11     1472.91     1517.54     72.07 o 
  11   0  11       94.34      119.81     23.87 o 
  -4   1  11        7.08        9.64     15.61 o 
  -2   1  11      945.62      914.84     45.44 o 
  -1   1  11       14.08       20.30      7.36 o 
   0   1  11     1721.97     1617.34     47.71 o 
   1   1  11      880.98      845.11     29.53 o 
   2   1  11     1113.57     1109.43     35.70 o 
   3   1  11        0.96        4.02      7.50 o 
   4   1  11     4606.15     4555.74    113.19 o 
   5   1  11      456.39      471.81     20.92 o 
   6   1  11        6.40        1.02      7.77 o 
   7   1  11      398.31      416.15     20.09 o 
   8   1  11      946.72      976.35     49.57 o 
   9   1  11     1015.83      956.61     50.03 o 
  10   1  11      161.44      177.64     24.79 o 
  11   1  11     1011.49     1120.03     60.13 o 
  -4   2  11      706.24      512.12    157.68 o 
  -3   2  11      173.18      172.07     15.58 o 
  -2   2  11      119.25      112.97     12.97 o 
  -1   2  11      271.45      274.49     17.19 o 
   0   2  11     1370.57     1310.23     40.56 o 
   1   2  11      741.64      672.45     25.48 o 
   2   2  11      791.64      732.75     26.61 o 
   3   2  11     1100.40     1115.90     36.72 o 
   4   2  11     1532.63     1474.66     44.09 o 
   5   2  11      834.89      872.79     30.14 o 
   6   2  11      152.68      166.32     13.62 o 
   7   2  11      586.20      615.04     30.75 o 
   8   2  11        3.83        6.89     11.48 o 
   9   2  11     1084.23     1191.18     58.76 o 
  10   2  11     1849.83     1823.04     57.94 o 
  11   2  11      173.46      228.60     28.00 o 
  -4   3  11        6.11        8.08     10.70 o 
  -3   3  11     2244.89     2282.89     65.64 o 
  -2   3  11     1121.40     1142.58     54.39 o 
  -1   3  11      276.54      233.28     45.90 o 
   0   3  11       43.73       52.29     10.70 o 
   1   3  11      264.63      251.06     16.06 o 
   2   3  11       42.12       53.13     10.19 o 
   3   3  11       28.14       36.10      8.95 o 
   4   3  11     1840.01     1807.25     55.77 o 
   5   3  11     1586.92     1615.91     47.59 o 
   6   3  11      142.87      164.33     13.77 o 
   7   3  11      619.97      575.90     23.96 o 
   8   3  11     2359.22     2538.38     69.08 o 
   9   3  11      294.04      302.50     28.46 o 
  10   3  11      547.71      569.65     39.48 o 
  11   3  11      664.06      606.37     42.69 o 
  -4   4  11      299.68      309.38     29.84 o 
  -3   4  11        2.44       -0.12      9.67 o 
  -2   4  11     2197.97     2237.06     63.97 o 
  -1   4  11      883.52      889.22     32.24 o 
   0   4  11      486.10      441.66     21.21 o 
   1   4  11      495.15      473.42     22.22 o 
   2   4  11      925.21      907.88     41.31 o 
   3   4  11     1475.14     1373.10     42.43 o 
   4   4  11        6.72        4.72      8.27 o 
   5   4  11     1378.28     1258.97     50.95 o 
   6   4  11      494.30      477.16     21.68 o 
   7   4  11       57.94       56.69     11.17 o 
   8   4  11      941.29      997.02     34.64 o 
   9   4  11      746.64      821.20     47.28 o 
  10   4  11     1396.96     1346.79     67.02 o 
  11   4  11       78.13       75.48     14.92 o 
  -3   5  11      369.81      375.28     22.23 o 
  -2   5  11        3.38        5.04      9.86 o 
  -1   5  11      276.62      259.65     17.67 o 
   0   5  11      410.80      395.60     25.02 o 
   1   5  11      400.62      379.17     19.80 o 
   2   5  11      622.13      590.94     27.08 o 
   3   5  11        2.15        3.44      8.44 o 
   4   5  11      417.53      396.58     19.91 o 
   5   5  11      910.73      855.94     33.51 o 
   6   5  11        1.66        1.15      8.11 o 
   7   5  11       34.26       34.11      9.86 o 
   8   5  11      119.41      140.61     14.31 o 
   9   5  11        4.09       18.36     15.15 o 
  10   5  11      662.24      656.41     43.15 o 
  -3   6  11        0.86        4.45     10.25 o 
  -2   6  11      503.42      504.06     25.71 o 
  -1   6  11       96.05      123.01     14.56 o 
   0   6  11      523.58      504.23     30.98 o 
   1   6  11        6.51        5.95      8.92 o 
   2   6  11      730.34      691.95     27.68 o 
   3   6  11      248.60      249.66     20.43 o 
   4   6  11      118.56      111.55     12.82 o 
   5   6  11     1343.24     1240.16     40.62 o 
   6   6  11     1237.04     1207.47     39.92 o 
   7   6  11        4.42       15.10      9.90 o 
   8   6  11      510.50      512.86     24.89 o 
   9   6  11     1083.24     1155.37     60.59 o 
  10   6  11        0.44        3.21     15.15 o 
  -2   7  11        3.43        1.57     10.37 o 
  -1   7  11      491.99      536.54     25.91 o 
   0   7  11      385.92      361.12     26.16 o 
   1   7  11      107.81      119.85     14.12 o 
   2   7  11      561.02      515.81     24.32 o 
   3   7  11      374.27      387.07     30.30 o 
   4   7  11      713.15      709.49     28.47 o 
   5   7  11       23.50       27.72     10.37 o 
   6   7  11      418.85      401.76     21.72 o 
   7   7  11     1625.80     1520.15     61.28 o 
   8   7  11        1.12        2.07     10.71 o 
   9   7  11       75.95       86.76     22.03 o 
  10   7  11      334.28      442.50     38.56 o 
  -1   8  11      445.01      422.17     23.18 o 
   0   8  11        0.11        0.41      8.92 o 
   1   8  11       63.87       61.48     12.65 o 
   2   8  11      780.95      780.93     31.59 o 
   3   8  11       71.70       74.33     13.07 o 
   4   8  11      533.78      539.03     26.27 o 
   5   8  11      628.97      630.86     28.01 o 
   6   8  11      130.45      130.53     14.92 o 
   7   8  11      200.00      230.97     18.64 o 
   8   8  11      862.98      901.21     35.87 o 
   9   8  11      179.01      203.81     27.08 o 
   0   9  11      248.69      260.83     20.38 o 
   1   9  11      149.33      142.19     16.37 o 
   2   9  11       15.45       18.14     11.63 o 
   3   9  11      440.89      474.82     33.97 o 
   4   9  11       33.57       31.19     12.28 o 
   5   9  11       13.01       20.89     12.17 o 
   6   9  11      114.80      135.68     30.07 o 
   7   9  11      457.36      499.45     26.29 o 
   8   9  11        2.44        2.02     12.47 o 
   2  10  11      298.28      330.57     22.61 o 
   3  10  11       37.27       44.81     13.12 o 
   4  10  11      460.90      481.57     26.44 o 
   5  10  11     1250.08     1371.01     53.71 o 
   6  10  11      291.17      348.39     28.23 o 
   2  -6  12      206.91      227.74     22.03 o 
   3  -6  12      182.98      215.45     21.80 o 
   4  -6  12      308.01      367.25     24.49 o 
   0  -5  12        3.15       10.37     13.20 o 
   1  -5  12      342.26      338.12     22.15 o 
   2  -5  12      448.87      474.55     25.79 o 
   3  -5  12      170.95      170.67     17.82 o 
   4  -5  12      189.68      174.73     18.18 o 
   5  -5  12      617.19      784.92     33.21 o 
   6  -5  12        0.02        3.97     12.47 o 
  -1  -4  12     1027.43     1084.07     42.92 o 
   0  -4  12      165.46      172.44     18.04 o 
   1  -4  12        0.70        2.32     11.17 o 
   2  -4  12      827.06      826.62     32.76 o 
   3  -4  12      402.13      435.35     23.99 o 
   4  -4  12       83.32       76.31     14.09 o 
   5  -4  12      195.79      209.55     18.50 o 
   6  -4  12     1133.19     1269.52     43.63 o 
   7  -4  12       56.04       47.74     17.90 o 
   8  -4  12        4.53        1.38     14.69 o 
  -2  -3  12      240.04      297.91     32.59 o 
  -1  -3  12        0.43        4.79     12.01 o 
   0  -3  12      213.62      204.05     17.96 o 
   1  -3  12      407.71      439.89     23.63 o 
   2  -3  12      374.78      356.69     21.72 o 
   3  -3  12      517.48      546.56     25.62 o 
   4  -3  12      230.83      242.27     22.03 o 
   5  -3  12      399.01      407.57     23.21 o 
   6  -3  12       58.94       99.20     14.27 o 
   7  -3  12     1080.66      982.32     50.03 o 
   8  -3  12      918.59      903.82     47.28 o 
  -3  -2  12        3.75        5.97     20.20 o 
  -2  -2  12      265.62      285.97     31.21 o 
  -1  -2  12      711.33      722.05     44.98 o 
   0  -2  12       14.94        7.34     17.44 o 
   1  -2  12       80.81       89.97     21.12 o 
   2  -2  12     1010.04     1008.94     50.95 o 
   3  -2  12      976.94      939.46     33.89 o 
   4  -2  12      562.00      533.67     24.50 o 
   5  -2  12     1346.60     1338.95     42.84 o 
   6  -2  12      942.87      975.68     34.88 o 
   7  -2  12      138.56      119.72     43.61 o 
  -3  -1  12      471.74      495.75     38.56 o 
  -2  -1  12      304.26      241.91     27.54 o 
  -1  -1  12      440.68      444.80     35.35 o 
   0  -1  12     1094.80     1208.16     58.76 o 
   1  -1  12      815.37      865.27     47.28 o 
   2  -1  12       71.59       50.49     17.44 o 
   3  -1  12     1570.19     1685.09     71.61 o 
   4  -1  12      458.66      552.21     35.80 o 
   5  -1  12        0.71        0.92     14.23 o 
   6  -1  12      525.11      518.24     33.97 o 
   7  -1  12     1220.23     1000.22     48.66 o 
   8  -1  12      534.39      575.16     35.80 o 
   9  -1  12        4.90        7.80     15.15 o 
  10  -1  12     1096.71     1250.39     62.43 o 
  -3   0  12        3.15       -1.84     17.90 o 
  -2   0  12      422.97      437.91     34.89 o 
  -1   0  12      879.09      919.89     49.57 o 
   0   0  12      130.77      116.59     22.03 o 
   1   0  12      745.63      746.38     43.15 o 
   2   0  12     1048.39     1046.12     51.87 o 
   3   0  12      348.08      339.22     27.08 o 
   6   0  12      298.71      272.92     63.58 o 
   7   0  12      352.40      358.35     18.94 o 
   8   0  12      610.51      635.29     38.56 o 
   9   0  12      338.91      324.07     27.08 o 
  10   0  12       21.25       12.85     15.15 o 
  -3   1  12      688.67      718.84     41.31 o 
  -2   1  12       63.51       68.40     17.44 o 
  -1   1  12      450.15      421.85     30.30 o 
   1   1  12       14.49       13.26      7.78 o 
   2   1  12        9.63        7.22      7.29 o 
   3   1  12     2343.93     2252.16     50.68 o 
   4   1  12     4417.91     4187.25    105.96 o 
   5   1  12      336.82      327.17     18.50 o 
   6   1  12     1300.92     1274.93     40.36 o 
   7   1  12     1282.51     1294.60     41.13 o 
   8   1  12      459.73      457.65     32.59 o 
   9   1  12       31.72       29.84     16.07 o 
  10   1  12     1412.69     1391.77     67.02 o 
  -3   2  12       30.80       16.88     18.36 o 
  -2   2  12      976.50      812.00     72.53 o 
  -1   2  12      933.83      913.99     33.26 o 
   0   2  12      139.34      115.13     12.82 o 
   1   2  12     1913.39     1878.44     54.35 o 
   2   2  12     1756.38     1630.78     48.33 o 
   3   2  12        5.14        1.11      8.23 o 
   4   2  12     1418.72     1428.29     44.11 o 
   5   2  12     1610.83     1681.36     53.94 o 
   6   2  12        7.28        9.40      9.25 o 
   7   2  12      399.82      393.34     20.59 o 
   8   2  12     1133.98     1269.48     41.55 o 
   9   2  12      743.07      780.80     45.44 o 
  10   2  12        0.08       -0.46     14.23 o 
  -3   3  12     1534.47     1562.86     50.11 o 
  -2   3  12       92.22       89.46     13.77 o 
  -1   3  12      722.88      744.06     30.02 o 
   0   3  12      968.52      976.52     34.73 o 
   1   3  12        2.94        4.90      8.92 o 
   2   3  12      357.66      331.05     18.49 o 
   3   3  12     1067.38     1090.80     36.51 o 
   4   3  12      805.13      815.32     48.89 o 
   5   3  12      100.96       92.36     11.67 o 
   6   3  12     1188.51     1219.10     39.86 o 
   7   3  12      601.95      610.79     26.14 o 
   8   3  12        6.86        7.45      9.47 o 
   9   3  12      250.23      270.83     27.54 o 
  10   3  12      983.00     1052.09     57.38 o 
  -3   4  12      389.44      404.61     23.36 o 
  -2   4  12     1350.05     1349.15     44.76 o 
  -1   4  12      179.86      191.63     16.55 o 
   0   4  12      734.79      679.84     28.07 o 
   1   4  12     1552.11     1592.40     84.23 o 
   2   4  12      269.65      261.69     17.34 o 
   3   4  12      447.24      398.72     20.28 o 
   4   4  12     1261.43     1172.97     38.88 o 
   5   4  12     3455.38     3241.62     85.79 o 
   6   4  12      287.72      254.17     17.17 o 
   7   4  12      338.53      341.63     19.59 o 
   8   4  12     1042.01      966.60     34.97 o 
   9   4  12      548.69      604.08     40.39 o 
  10   4  12       26.22       17.44     15.15 o 
  -2   5  12       41.65       47.49     12.65 o 
  -1   5  12      837.17      821.80     32.44 o 
   0   5  12      409.28      406.87     22.22 o 
   1   5  12        3.89        1.30      9.40 o 
   2   5  12     1992.47     1893.54     56.01 o 
   3   5  12     1964.22     1833.38     54.24 o 
   4   5  12      308.29      329.42     19.29 o 
   5   5  12      151.56      154.00     19.28 o 
   6   5  12      572.52      578.44     25.71 o 
   7   5  12        1.03       -1.50      9.07 o 
   8   5  12       37.43       35.86     11.67 o 
   9   5  12      951.47     1065.86     57.38 o 
  10   5  12      803.01      712.87     45.90 o 
  -2   6  12     1506.53     1506.38     49.51 o 
  -1   6  12      144.11      137.86     15.57 o 
   0   6  12       86.60       97.55     13.31 o 
   1   6  12      493.36      466.12     23.45 o 
   2   6  12       52.97       41.31     11.04 o 
   3   6  12      229.38      227.28     17.34 o 
   4   6  12      135.86      147.20     14.60 o 
   5   6  12     1342.57     1299.59     67.48 o 
   6   6  12      393.22      378.39     21.54 o 
   7   6  12      493.89      517.66     25.03 o 
   8   6  12      522.35      525.13     25.73 o 
   9   6  12      334.71      315.35     31.21 o 
  -1   7  12     2233.68     2157.64     64.67 o 
   0   7  12      357.69      340.72     21.12 o 
   1   7  12        4.72        7.96      9.90 o 
   2   7  12      679.56      672.31     30.30 o 
   3   7  12      820.20      833.67     35.35 o 
   4   7  12      548.83      507.71     24.66 o 
   5   7  12     2296.02     2192.58     64.21 o 
   6   7  12     1556.49     1473.01     47.59 o 
   7   7  12       78.06       71.14     13.14 o 
   8   7  12      262.29      280.51     20.46 o 
   9   7  12      887.25     1001.60     58.30 o 
   0   8  12      481.05      407.68     23.82 o 
   1   8  12      349.21      362.74     22.66 o 
   2   8  12        1.67        7.13     10.22 o 
   3   8  12      651.33      664.01     29.45 o 
   4   8  12       60.55       71.63     13.44 o 
   5   8  12        5.35       12.49     10.70 o 
   6   8  12       17.28       12.45     11.11 o 
   7   8  12        3.07       12.41     11.30 o 
   8   8  12      148.91      163.44     18.10 o 
   2   9  12      570.50      584.61     28.10 o 
   3   9  12       42.38       39.84     12.93 o 
   4   9  12        3.98        2.08     11.49 o 
   5   9  12      159.38      170.92     18.14 o 
   6   9  12      546.01      570.01     28.43 o 
   1  -4  13      317.64      362.19     23.72 o 
   2  -4  13      807.43      913.18     35.86 o 
   3  -4  13      562.36      593.72     29.21 o 
   4  -4  13      168.85      225.55     19.79 o 
   5  -4  13     1526.85     1701.58     54.69 o 
   6  -4  13      438.47      444.88     26.44 o 
   0  -3  13     1108.03     1211.83     63.35 o 
   1  -3  13       49.26       63.35     22.49 o 
   2  -3  13      376.73      459.95     35.35 o 
   3  -3  13      427.60      447.09     36.26 o 
   4  -3  13      444.71      439.29     35.35 o 
   5  -3  13        1.39        7.52     12.17 o 
   6  -3  13     1298.43     1443.74     47.68 o 
   7  -3  13      395.49      448.93     34.89 o 
  -1  -2  13      129.78      163.41     28.46 o 
   0  -2  13      423.12      490.24     39.02 o 
   1  -2  13      304.30      299.29     30.75 o 
   2  -2  13      272.33      311.22     30.75 o 
   3  -2  13       91.52       67.02     19.74 o 
   4  -2  13      519.46      525.59     37.64 o 
   5  -2  13      913.63      984.61     51.87 o 
   6  -2  13      242.73      257.06     28.00 o 
   7  -2  13      387.93      306.63     29.84 o 
  -1  -1  13      560.89      717.46     45.44 o 
   0  -1  13      971.64     1047.96     56.46 o 
   1  -1  13       43.27       26.16     17.44 o 
   2  -1  13       70.15       72.07     20.20 o 
   3  -1  13      526.36      569.65     38.56 o 
   4  -1  13      354.90      411.29     33.51 o 
   5  -1  13       16.08        9.64     16.07 o 
   6  -1  13     1447.20     1650.20     71.15 o 
   7  -1  13      761.03      733.07     42.69 o 
  -2   0  13      373.06      425.52     36.72 o 
  -1   0  13       23.40       34.43     20.20 o 
   0   0  13      430.69      426.90     35.80 o 
   1   0  13      722.39      784.48     46.36 o 
   2   0  13       92.14       88.13     20.66 o 
   3   0  13       26.06        9.18     15.61 o 
   4   0  13      508.62      486.11     33.97 o 
   5   0  13      619.69      667.43     40.39 o 
   6   0  13       56.42       58.76     16.07 o 
   9   0  13      493.18      442.04     33.97 o 
  -2   1  13       22.64       19.28     15.61 o 
  -1   1  13      244.85      313.52     27.54 o 
   0   1  13      518.78      560.47     35.80 o 
   1   1  13      240.45      213.91     22.95 o 
   2   1  13      689.27      684.87     40.39 o 
   4   1  13       77.10       65.18     48.20 o 
   5   1  13      541.87      490.09     95.02 o 
   6   1  13     1343.72     1377.97     44.98 o 
   7   1  13      265.47      267.39     18.01 o 
   8   1  13      747.93      777.13     44.53 o 
   9   1  13      299.58      313.06     29.38 o 
  -2   2  13      207.58      257.51     27.54 o 
  -1   2  13       32.81        5.85      9.87 o 
   1   2  13      516.52      415.23     37.64 o 
   2   2  13        4.30       10.26      9.57 o 
   3   2  13       27.26       26.86     10.22 o 
   4   2  13      705.11      756.23     29.70 o 
   5   2  13      371.01      394.37     21.42 o 
   6   2  13       42.62       46.82     11.49 o 
   7   2  13     2568.09     2740.60     75.46 o 
   8   2  13      689.84      734.45     30.32 o 
   9   2  13        4.72        1.38     13.31 o 
  -2   3  13      228.92      206.19     17.96 o 
  -1   3  13      500.53      532.15     25.96 o 
   0   3  13      206.22      206.47     22.26 o 
   1   3  13      741.05      676.88     28.06 o 
   2   3  13      634.70      605.89     26.13 o 
   3   3  13       87.53      120.01     19.05 o 
   4   3  13        8.75       13.94     10.13 o 
   5   3  13      489.62      528.67     33.51 o 
   6   3  13      182.27      191.79     16.55 o 
   7   3  13       13.28       11.95     10.55 o 
   8   3  13      873.89      870.98     33.31 o 
   9   3  13      226.49      253.38     27.54 o 
  -1   4  13       17.97        9.45     10.87 o 
   0   4  13      285.68      346.41     21.26 o 
   1   4  13      725.64      703.65     60.13 o 
   2   4  13        5.05        3.67      9.74 o 
   3   4  13      387.82      371.40     37.64 o 
   4   4  13     1144.41     1104.32     50.03 o 
   5   4  13      877.02      867.17     32.71 o 
   6   4  13      780.32      772.13     33.05 o 
   7   4  13     1405.85     1449.39     46.57 o 
   8   4  13      428.25      449.07     28.46 o 
   9   4  13      183.10      189.58     26.16 o 
  -1   5  13      240.29      277.23     20.28 o 
   0   5  13       32.70       21.05     10.78 o 
   1   5  13     1011.16      957.86     36.01 o 
   2   5  13      861.41      766.80     52.79 o 
   3   5  13       32.27       27.29     10.46 o 
   4   5  13      100.25       87.87     13.30 o 
   5   5  13      595.46      567.77     26.42 o 
   6   5  13     1068.17     1072.82     73.21 o 
   7   5  13      148.74      154.94     15.74 o 
   8   5  13     1278.76     1327.43     45.90 o 
   9   5  13      583.61      618.77     43.61 o 
   0   6  13      570.61      594.38     28.39 o 
   1   6  13       46.62       34.89     11.02 o 
   2   6  13      423.61      403.13     22.56 o 
   3   6  13      817.73      813.83     32.71 o 
   4   6  13      419.40      444.72     23.67 o 
   5   6  13        6.53        7.19     10.37 o 
   6   6  13      945.48      919.49     41.31 o 
   7   6  13      546.89      537.79     26.27 o 
   8   6  13        2.83       10.02     10.98 o 
   1   7  13      140.54      120.16     15.42 o 
   2   7  13      710.52      663.54     29.96 o 
   3   7  13       14.63       10.05     10.05 o 
   4   7  13        5.27        7.87     10.70 o 
   5   7  13      450.29      393.14     22.66 o 
   6   7  13      987.34      934.94     35.92 o 
   7   7  13      528.83      523.49     26.42 o 
   8   7  13      744.27      762.80     32.74 o 
   2   8  13      662.18      675.09     30.46 o 
   3   8  13      938.82      905.10     35.84 o 
   4   8  13      156.92      131.08     24.56 o 
   5   8  13        2.76       26.40     16.98 o 
   6   8  13      471.23      518.94     33.74 o 
   3  -3  14      390.77      519.16     39.94 o 
   4  -3  14      426.30      468.21     36.26 o 
   1  -2  14      172.47      163.41     29.38 o 
   2  -2  14      128.92      172.59     27.54 o 
   3  -2  14      817.01      879.50     50.49 o 
   4  -2  14      734.66      764.28     47.28 o 
   5  -2  14        1.26        0.00     17.44 o 
   6  -2  14      314.30      344.27     33.05 o 
   1  -1  14      426.03      435.62     38.56 o 
   2  -1  14      350.21      381.45     34.89 o 
   3  -1  14      386.77      370.89     33.51 o 
   4  -1  14       66.58       78.95     20.20 o 
   5  -1  14     1092.31     1335.77     64.26 o 
   6  -1  14      493.11      501.72     37.64 o 
   7  -1  14       54.34       23.87     18.82 o 
   0   0  14     1149.96     1261.87     63.80 o 
   1   0  14      288.05      283.68     31.21 o 
   2   0  14      292.45      274.96     30.30 o 
   3   0  14     1592.40     1797.55     78.49 o 
   4   0  14      361.39      374.57     32.13 o 
   5   0  14      108.09       94.82     14.60 o 
   6   0  14      230.98      195.09     22.03 o 
   7   0  14     1055.45      885.00     43.61 o 
   0   1  14       74.02       75.28     18.82 o 
   1   1  14     1270.16     1264.62     59.21 o 
   2   1  14      337.95      387.42     31.67 o 
   3   1  14        9.37       11.93     14.69 o 
   4   1  14      497.85      458.11     33.97 o 
   5   1  14      964.35      873.07     45.90 o 
   6   1  14      135.19       63.43     55.54 o 
   7   1  14       59.51       42.59     27.08 o 
   8   1  14      989.67      968.02     36.10 o 
   0   2  14      599.77      512.27     35.80 o 
   1   2  14       42.32       28.00     16.07 o 
   3   2  14      224.10      168.72     88.36 o 
   4   2  14      384.15      421.58     32.13 o 
   5   2  14      187.82      174.66     16.23 o 
   6   2  14      102.86      129.19     21.34 o 
   7   2  14      585.82      576.74     27.24 o 
   8   2  14      382.35      397.15     23.52 o 
   0   3  14      272.04      300.74     29.38 o 
   1   3  14     1405.43     1385.79     45.92 o 
   2   3  14      341.19      316.14     20.12 o 
   3   3  14       28.66       41.44     11.82 o 
   4   3  14      390.84      426.96     23.52 o 
   5   3  14      543.18      616.61     28.07 o 
   6   3  14        4.57       12.56     10.70 o 
   7   3  14       71.59       77.13     14.12 o 
   8   3  14     1482.61     1647.21     52.29 o 
   1   4  14       53.99       77.60     13.62 o 
   2   4  14      981.16      935.78     79.64 o 
   3   4  14      804.57      829.88     33.27 o 
   4   4  14      124.62      114.94     14.77 o 
   5   4  14      289.45      296.14     19.96 o 
   6   4  14      462.41      467.60     24.66 o 
   7   4  14      244.89      251.34     19.29 o 
   8   4  14        0.76        2.75     11.56 o 
   1   5  14      986.19      947.49     36.64 o 
   2   5  14       17.31       21.43     11.30 o 
   3   5  14      126.81      138.07     15.72 o 
   4   5  14      512.42      501.34     25.80 o 
   5   5  14      583.01      616.90     28.39 o 
   6   5  14      154.62      190.73     17.84 o 
   7   5  14      183.14      200.69     18.32 o 
   8   5  14     1414.65     1426.34     48.67 o 
   2   6  14     1172.28     1179.83     41.99 o 
   3   6  14      178.60      176.97     23.64 o 
   4   6  14       12.32        9.29     10.98 o 
   5   6  14      290.79      268.46     20.28 o 
   6   6  14      361.39      384.26     23.05 o 
   7   6  14        0.84        5.82     10.81 o 
   4   7  14      559.49      547.14     27.75 o 
   5   7  14      280.99      262.86     22.72 o 
   4   0  15        0.00       -4.13     17.90 o 
   5   0  15      735.90      645.39     40.85 o 
   3   1  15      601.71      642.64     43.61 o 
   4   1  15      975.15     1023.17     55.08 o 
   5   1  15       24.80       41.77     19.28 o 
   6   1  15      215.70      211.15     25.71 o 
   3   2  15      120.72      128.99     23.87 o 
   4   2  15        3.32       13.31     16.52 o 
   6   2  15      708.73      776.21     45.90 o 
   3   3  15      530.69      522.65     38.33 o 
   4   3  15     1156.30     1200.01     52.33 o 
   5   3  15        0.07        0.92     11.36 o 
   6   3  15      495.53      454.97     25.64 o 
   4   4  15      311.11      290.66     21.09 o 
   5   4  15      741.12      759.79     36.26 o 
                                                 
